# Supplementary material for: 3-(2-Amino­ethyl)-2-anilinoquinazolin-4(3H)-one methanol hemisolvate
Source: Acta Crystallogr Sect E Struct Rep Online. 2009 Nov 4;65(Pt 12):o2989. doi: 10.1107/S1600536809045516 (PMC2971964; doi:10.1107/S1600536809045516)
Supplement: Supplementary file 2 [file e-65-o2989-Isup2.hkl]

# 
# h,k,l, Fc-squared, Fo-squared, sigma(Fo-squared) and status flag 
# 
data_I
_shelx_title '  C2/c' 
_shelx_refln_list_code          4 
_shelx_F_calc_maximum      406.52 
_exptl_crystal_F_000      1256.00 
_reflns_d_resolution_high  0.7696 
 
loop_ 
 _symmetry_equiv_pos_as_xyz 
 'x, y, z' 
 '-x, y, -z+1/2' 
 'x+1/2, y+1/2, z' 
 '-x+1/2, y+1/2, -z+1/2' 
 '-x, -y, -z' 
 'x, -y, z-1/2' 
 '-x+1/2, -y+1/2, -z' 
 'x+1/2, -y+1/2, z-1/2' 
 
_cell_length_a    19.5972 
_cell_length_b    12.2035 
_cell_length_c    12.8681 
_cell_angle_alpha  90.000 
_cell_angle_beta  103.301 
_cell_angle_gamma  90.000 
 
_shelx_F_squared_multiplier     1.000 
 
loop_ 
 _refln_index_h 
 _refln_index_k 
 _refln_index_l 
 _refln_F_squared_calc 
 _refln_F_squared_meas 
 _refln_F_squared_sigma 
 _refln_observed_status 
   2   0   0    70942.50    52750.45  12948.69 o 
   4   0   0    18059.85    18160.78    531.10 o 
   6   0   0      182.16       47.77     15.11 o 
   8   0   0     3140.19     3483.29     40.31 o 
  10   0   0     1039.16     1168.84     29.29 o 
  12   0   0       12.22       13.26      3.41 o 
  14   0   0       39.54       47.50      9.21 o 
  16   0   0      672.10      799.28     30.85 o 
  18   0   0      100.68       71.23     13.55 o 
  20   0   0       19.87       -5.68      9.94 o 
  22   0   0        0.60       10.41     15.62 o 
  24   0   0       47.48       50.64     22.72 o 
   1   1   0     1425.34      878.17    249.95 o 
   3   1   0     5197.28     5989.88    110.13 o 
   5   1   0       26.27       12.82      6.71 o 
   7   1   0     3501.66     4206.24     53.23 o 
   9   1   0      112.49      108.01      3.86 o 
  11   1   0      256.87      311.60      6.78 o 
  13   1   0      489.57      489.58     14.89 o 
  15   1   0       72.76       77.09      8.28 o 
  17   1   0     1438.76     1708.14     39.19 o 
  19   1   0      956.14      723.88     27.74 o 
  21   1   0      108.53      143.94     20.41 o 
  23   1   0        8.82        2.53      9.87 o 
   0   2   0       39.59      126.13      3.93 o 
   2   2   0     3170.51     1567.58    580.38 o 
   4   2   0     8162.70     9673.48    158.26 o 
   6   2   0        9.44        0.93      1.05 o 
   8   2   0       12.73        7.40      1.78 o 
  10   2   0       66.28       94.66      4.03 o 
  12   2   0        0.04        3.20      1.92 o 
  14   2   0     1314.67     1247.32     25.65 o 
  16   2   0        7.16        0.83      5.06 o 
  18   2   0      613.31      598.91     25.26 o 
  20   2   0        0.45       -0.37      6.68 o 
  22   2   0        7.89       43.96     13.55 o 
  24   2   0       10.88       17.99     18.93 o 
   1   3   0    22380.82    24372.43    939.78 o 
   3   3   0    49598.15    52463.54   1083.81 o 
   5   3   0    11851.21    13474.22    206.21 o 
   7   3   0     1078.77      944.09     16.68 o 
   9   3   0     3095.87     3533.70     52.25 o 
  11   3   0      585.92      747.11     12.41 o 
  13   3   0        3.58        3.07      3.12 o 
  15   3   0       62.00       61.34      9.73 o 
  17   3   0      328.71      387.47     20.02 o 
  19   3   0       51.95       55.75     11.53 o 
  21   3   0       24.10       49.75     13.86 o 
  23   3   0        1.54       11.35     12.55 o 
   0   4   0    77122.06    81889.30   4273.07 o 
   2   4   0    31045.86    33697.79   1372.80 o 
   4   4   0      712.81      800.26     25.28 o 
   6   4   0      376.09      280.35      7.29 o 
   8   4   0      444.73      335.21     12.19 o 
  10   4   0      520.94      531.55     10.92 o 
  12   4   0      278.49      280.20     16.85 o 
  14   4   0        2.06        1.03      3.67 o 
  16   4   0       58.12       53.39      9.59 o 
  18   4   0       15.67       25.71     10.87 o 
  20   4   0      323.30      330.11     26.94 o 
  22   4   0       21.57       12.92     12.33 o 
   1   5   0       61.91       44.99      3.22 o 
   3   5   0      735.22      764.77     30.52 o 
   5   5   0       54.95       56.69      6.64 o 
   7   5   0     3601.66     3654.14     84.97 o 
   9   5   0      412.68      384.56      9.67 o 
  11   5   0      639.85      713.00     24.45 o 
  13   5   0       22.58       29.17      7.29 o 
  15   5   0      253.35      224.96     13.18 o 
  17   5   0       78.41      115.70     20.12 o 
  19   5   0      908.64      792.01     39.49 o 
  21   5   0      454.21      476.22     33.42 o 
  23   5   0      164.36      176.00     26.77 o 
   0   6   0    12595.83    13008.53    634.53 o 
   2   6   0      145.43      167.26      6.55 o 
   4   6   0      567.97      593.76     21.63 o 
   6   6   0    12325.13    13884.85    342.93 o 
   8   6   0      570.39      567.64     20.18 o 
  10   6   0      431.28      406.41     13.08 o 
  12   6   0        6.57        5.77      7.61 o 
  14   6   0       37.07       26.79      7.96 o 
  16   6   0      167.72      158.28     13.06 o 
  18   6   0      210.71      229.07     24.60 o 
  20   6   0      297.21      258.15     27.93 o 
  22   6   0        1.53        1.28     13.42 o 
   1   7   0       14.42       28.86      5.01 o 
   3   7   0     2003.09     1915.23     45.48 o 
   5   7   0     2691.72     2772.14     38.53 o 
   7   7   0       78.97       81.97      6.37 o 
   9   7   0        8.99        0.62      3.94 o 
  11   7   0        2.46       -0.24      4.54 o 
  13   7   0        3.98       10.00      6.34 o 
  15   7   0        2.07        0.71      7.70 o 
  17   7   0       77.71      123.93     21.77 o 
  19   7   0       44.57       59.11     17.23 o 
  21   7   0       45.32       35.50     17.74 o 
   0   8   0     2662.27     2835.04    153.84 o 
   2   8   0       95.37      136.25      6.56 o 
   4   8   0       60.71       59.72      7.00 o 
   6   8   0       61.81       78.06      8.01 o 
   8   8   0      106.41      102.81      9.36 o 
  10   8   0       51.85       76.30      8.91 o 
  12   8   0       13.02       24.62      7.89 o 
  14   8   0       51.53       45.64      9.98 o 
  16   8   0       28.85       18.57      9.54 o 
  18   8   0        2.80       -3.00     10.54 o 
  20   8   0       25.79       66.93     19.74 o 
   1   9   0        7.52        8.63      3.74 o 
   3   9   0      204.24      242.07     11.71 o 
   5   9   0      138.15      125.21     17.83 o 
   7   9   0      901.14      824.30     45.92 o 
   9   9   0      102.48       88.35      9.72 o 
  11   9   0       76.52       75.31     11.33 o 
  13   9   0        0.04       -4.47      6.01 o 
  15   9   0       24.99       28.62      9.51 o 
  17   9   0        1.11        0.15      9.15 o 
  19   9   0       68.71       69.81     20.75 o 
   0  10   0      983.96      954.64     50.64 o 
   2  10   0      452.34      459.54     19.54 o 
   4  10   0      269.93      257.29     13.18 o 
   6  10   0      136.44      121.67     28.27 o 
   8  10   0       10.93       12.84      5.23 o 
  10  10   0       37.05       42.25      9.89 o 
  12  10   0       16.85       21.28      8.68 o 
  14  10   0      174.28      183.65     18.52 o 
  16  10   0       21.43       20.79     10.32 o 
  18  10   0       48.21       59.60     19.56 o 
   1  11   0        0.33        0.35      7.52 o 
   3  11   0       74.83       67.91     10.69 o 
   5  11   0       81.80       84.79     11.67 o 
   7  11   0       23.77       16.26      6.78 o 
   9  11   0       56.07       46.93     10.36 o 
  11  11   0        5.57        7.84      7.35 o 
  13  11   0        3.74        1.49      7.75 o 
  15  11   0        6.84       19.69      9.79 o 
  17  11   0        3.64       -5.81     13.14 o 
   0  12   0      455.17      405.14     38.81 o 
   2  12   0       25.83       33.05     11.66 o 
   4  12   0       10.56       11.06      7.09 o 
   6  12   0       15.49       15.02      7.27 o 
   8  12   0        1.92       -1.05      6.55 o 
  10  12   0        2.31       -2.69      7.70 o 
  12  12   0        2.04        4.24      7.87 o 
  14  12   0        5.59       14.29     10.44 o 
  16  12   0       34.72       32.34     26.03 o 
   1  13   0        1.63        4.52     12.54 o 
   3  13   0       17.08       16.20     11.32 o 
   5  13   0      102.49       96.07     17.90 o 
   7  13   0       77.55       80.27     12.90 o 
   9  13   0        1.03       -3.59      8.29 o 
  11  13   0       29.56       34.96     14.04 o 
  13  13   0       10.05        4.26     12.38 o 
   0  14   0      157.87      152.40     32.66 o 
   2  14   0       23.86       14.22     12.18 o 
   4  14   0        0.13       -2.56     11.70 o 
   6  14   0        0.06        8.90     12.13 o 
   8  14   0        0.91       -0.47     14.20 o 
  10  14   0        3.59        6.35     11.36 o 
   1  15   0       18.72       13.39     14.71 o 
   3  15   0       14.59       21.33     14.96 o 
   5  15   0        4.51        4.93     14.20 o 
 -25   1   1        7.02       -0.87     12.55 o 
 -23   1   1       11.90        3.81     10.98 o 
 -21   1   1       56.51       14.13      9.89 o 
 -19   1   1       46.39       40.72      9.68 o 
 -17   1   1     3597.01     3571.29     57.59 o 
 -15   1   1     1416.64     1494.41     28.01 o 
 -13   1   1       42.51       35.98      3.93 o 
 -11   1   1      127.62      134.07      4.10 o 
  -9   1   1      228.02      222.21      4.87 o 
  -7   1   1       86.32       90.22      3.33 o 
  -5   1   1     3922.70     4321.39    197.52 o 
  -3   1   1     5343.25     5594.42    183.36 o 
  -1   1   1     4615.73     3170.34   1147.17 o 
   1   1   1     2138.98     2106.46     39.51 o 
   3   1   1       12.93       15.16      4.76 o 
   5   1   1      989.47     1091.26     19.61 o 
   7   1   1     4986.70     5555.33     72.81 o 
   9   1   1     2512.86     2610.46     32.89 o 
  11   1   1      922.12     1020.76     17.78 o 
  13   1   1      241.33      233.73      7.07 o 
  15   1   1      434.22      374.35     14.77 o 
  17   1   1        1.31       -3.08      5.81 o 
  19   1   1       70.34       91.80     12.76 o 
  21   1   1       27.14       33.33     11.99 o 
  23   1   1        0.00       22.92     11.70 o 
 -24   2   1        9.80       -0.24     11.04 o 
 -22   2   1        9.11       52.33     12.28 o 
 -20   2   1      643.17      718.06     29.04 o 
 -18   2   1     1587.48     1381.62     36.88 o 
 -16   2   1      250.91      263.65     16.20 o 
 -14   2   1      670.70      623.57     21.72 o 
 -12   2   1      192.60      212.05      7.42 o 
 -10   2   1     1921.21     2310.65     47.34 o 
  -8   2   1        8.48        6.43      1.69 o 
  -6   2   1    17896.49    19389.47    439.94 o 
  -4   2   1     4426.06     4689.71    138.54 o 
  -2   2   1     7252.99     4307.49   1632.37 o 
   0   2   1    19219.31    20267.97    585.36 o 
   2   2   1    20424.26    22248.67    565.68 o 
   4   2   1    10595.03    10509.11    673.10 o 
   6   2   1     5652.60     5566.02    172.90 o 
   8   2   1     2773.92     3433.74     42.86 o 
  10   2   1      159.53      134.42      4.99 o 
  12   2   1        2.60        3.09      2.04 o 
  14   2   1      280.29      257.81      9.35 o 
  16   2   1      166.06      187.85     14.47 o 
  18   2   1        4.46        1.54      6.03 o 
  20   2   1       17.89        2.92      6.60 o 
  22   2   1        7.04       17.04     15.15 o 
  24   2   1      201.53      251.32     41.18 o 
 -23   3   1       16.57       26.20     18.46 o 
 -21   3   1      291.26      387.93     23.10 o 
 -19   3   1     1903.74     1748.60     43.36 o 
 -17   3   1      499.28      488.76     22.22 o 
 -15   3   1      156.90      184.64     14.63 o 
 -13   3   1      986.80      890.23     22.01 o 
 -11   3   1      272.05      212.50      5.65 o 
  -9   3   1        5.40        5.71      3.01 o 
  -7   3   1        5.64        2.86      1.93 o 
  -5   3   1       65.38       87.31      4.55 o 
  -3   3   1    23635.14    25042.00   1017.48 o 
  -1   3   1     9420.83     9423.95    412.41 o 
   1   3   1   165255.08   143731.84   8028.03 o 
   3   3   1     3202.11     3662.00     94.17 o 
   5   3   1     1252.54     1503.07     32.24 o 
   7   3   1    17352.72    19793.07    352.92 o 
   9   3   1      309.64      411.29      8.61 o 
  11   3   1     1310.92     1279.28     33.91 o 
  13   3   1        2.33        5.61      3.52 o 
  15   3   1      114.29       79.27      7.64 o 
  17   3   1      300.16      380.60     19.90 o 
  19   3   1       13.61       36.53     16.80 o 
  21   3   1       17.81       43.27     14.01 o 
  23   3   1      123.14      101.76     29.34 o 
 -24   4   1       84.36       79.04     29.34 o 
 -22   4   1        7.45       19.52     12.37 o 
 -20   4   1       68.70       81.79     17.06 o 
 -18   4   1      159.59      215.65     17.16 o 
 -16   4   1      197.04      154.15     14.24 o 
 -14   4   1     1390.49     1382.41     36.03 o 
 -12   4   1      386.58      318.14     12.72 o 
 -10   4   1       82.97       90.34      4.68 o 
  -8   4   1      735.14      736.80     17.50 o 
  -6   4   1      761.32      837.98     20.09 o 
  -4   4   1     3259.56     3486.03     77.73 o 
  -2   4   1      476.60      588.96     24.87 o 
   0   4   1       33.46       31.13      7.63 o 
   2   4   1    11908.45    11673.02    189.91 o 
   4   4   1    11841.44    12331.14    916.51 o 
   6   4   1     5632.13     6348.57    139.59 o 
   8   4   1      984.00     1162.40     18.91 o 
  10   4   1      745.48      570.80     14.24 o 
  12   4   1      214.60      126.38     54.66 o 
  14   4   1      189.70      196.26     10.18 o 
  16   4   1       24.66       31.67     10.87 o 
  18   4   1       78.04      114.22     18.07 o 
  20   4   1       17.72        0.44      9.55 o 
  22   4   1        4.02        2.84     11.36 o 
 -23   5   1      169.87      212.74     28.24 o 
 -21   5   1       99.53      140.75     22.57 o 
 -19   5   1       15.86        9.55      9.83 o 
 -17   5   1       43.51       40.65     12.18 o 
 -15   5   1      698.63      547.31     22.58 o 
 -13   5   1      751.27      816.36     28.17 o 
 -11   5   1      780.67      841.32     37.44 o 
  -9   5   1        1.75        5.52      2.91 o 
  -7   5   1      462.50      476.36     18.67 o 
  -5   5   1      168.36      196.93      5.90 o 
  -3   5   1       12.69        9.36      2.02 o 
  -1   5   1     1131.06     1455.24     37.30 o 
   1   5   1      265.45      218.67     27.59 o 
   3   5   1     7140.70     7323.77    141.30 o 
   5   5   1     2112.92     2277.79     90.94 o 
   7   5   1      661.27      805.98     20.32 o 
   9   5   1       62.89       65.90      5.13 o 
  11   5   1      216.91      323.50     10.76 o 
  13   5   1       74.68       64.27      8.30 o 
  15   5   1       10.30        7.96      5.50 o 
  17   5   1       44.70       73.42     14.87 o 
  19   5   1        0.33       -8.05      8.70 o 
  21   5   1      174.40      204.79     25.92 o 
  23   5   1        4.58       -4.26     19.88 o 
 -22   6   1       58.88       50.25     18.80 o 
 -20   6   1       49.57       45.10     15.12 o 
 -18   6   1        0.93        3.53     10.02 o 
 -16   6   1        0.18        3.68      7.73 o 
 -14   6   1       43.17       29.53      8.14 o 
 -12   6   1        5.70        0.79      4.26 o 
 -10   6   1      328.37      358.53     13.84 o 
  -8   6   1       79.32      131.59     12.59 o 
  -6   6   1      933.63      830.81     19.91 o 
  -4   6   1       10.36       15.22      2.71 o 
  -2   6   1      717.25      657.04     18.68 o 
   0   6   1     2707.53     2923.59     72.74 o 
   2   6   1     3525.27     3812.27    122.38 o 
   4   6   1     7779.72     8558.36    206.44 o 
   6   6   1     1974.10     1563.00    394.41 o 
   8   6   1     1684.03     1512.05     30.36 o 
  10   6   1      164.52      191.68      9.28 o 
  12   6   1      204.03      182.66     16.73 o 
  14   6   1       26.24       18.39      6.29 o 
  16   6   1       41.88       13.18     10.38 o 
  18   6   1        0.90       -4.60      8.53 o 
  20   6   1        3.14       -4.81      9.77 o 
  22   6   1        1.37        2.02     12.73 o 
 -21   7   1      254.08      291.10     31.45 o 
 -19   7   1       83.05       82.58     18.91 o 
 -17   7   1      120.15      136.63     20.20 o 
 -15   7   1        0.12       -3.32      6.17 o 
 -13   7   1      141.59      137.91     13.78 o 
 -11   7   1      442.49      429.11     19.46 o 
  -9   7   1      180.75      194.37      9.17 o 
  -7   7   1        1.06        3.53      2.74 o 
  -5   7   1      382.84      318.74     23.08 o 
  -3   7   1      398.01      409.81     10.03 o 
  -1   7   1      765.59      828.72     25.43 o 
   1   7   1     7953.28     8584.58    263.83 o 
   3   7   1     5350.91     5926.81    361.10 o 
   5   7   1      385.88      474.09     25.69 o 
   7   7   1       78.55       40.12     15.74 o 
   9   7   1       58.56       89.11      8.79 o 
  11   7   1      447.71      445.64     20.36 o 
  13   7   1        0.10        1.52      6.85 o 
  15   7   1       60.98       68.83     10.50 o 
  17   7   1       12.27       17.27     11.36 o 
  19   7   1       15.61       19.99     12.94 o 
  21   7   1      227.13      245.71     42.36 o 
 -20   8   1        6.01        6.93     14.89 o 
 -18   8   1        1.19        6.43     11.25 o 
 -16   8   1        0.10       -2.71      6.54 o 
 -14   8   1       33.58       40.91      9.51 o 
 -12   8   1      223.65      211.28     16.01 o 
 -10   8   1      107.74      116.55     13.14 o 
  -8   8   1       14.97       16.14      4.94 o 
  -6   8   1      318.97      182.18     74.17 o 
  -4   8   1      363.73      357.92     11.22 o 
  -2   8   1      140.06      134.24      6.52 o 
   0   8   1      152.88      136.86      6.61 o 
   2   8   1     1922.45     2015.84     85.29 o 
   4   8   1     2822.33     2708.80     77.88 o 
   6   8   1     3588.88     3467.55     62.73 o 
   8   8   1      572.25      500.87     17.40 o 
  10   8   1      567.89      539.21     18.90 o 
  12   8   1       30.16       26.15      8.02 o 
  14   8   1       54.25       53.50     20.12 o 
  16   8   1       56.28       61.58     11.02 o 
  18   8   1        0.14        1.59     11.32 o 
  20   8   1       50.40       33.91     17.23 o 
 -19   9   1      250.46      297.98     31.63 o 
 -17   9   1      110.17      129.15     23.43 o 
 -15   9   1        5.67        2.59      7.22 o 
 -13   9   1       28.45       18.52      8.83 o 
 -11   9   1       13.10       14.00      7.31 o 
  -9   9   1       19.03       26.34      6.25 o 
  -7   9   1      348.73      168.71     79.59 o 
  -5   9   1      578.64      582.76     17.86 o 
  -3   9   1      207.05      194.54     10.64 o 
  -1   9   1       20.46       18.40      4.36 o 
   1   9   1      181.52      159.06      8.44 o 
   3   9   1      599.40      585.18     18.04 o 
   5   9   1      497.47      420.42     16.11 o 
   7   9   1     2086.13     2092.06     74.63 o 
   9   9   1      204.45      219.29     13.66 o 
  11   9   1       10.23       19.82      7.92 o 
  13   9   1        0.00       -6.23      5.02 o 
  15   9   1        3.81        7.49      7.24 o 
  17   9   1        4.00       -0.29      8.31 o 
  19   9   1        4.04        7.70     13.34 o 
 -18  10   1        8.94       16.30     15.01 o 
 -16  10   1        0.05        8.46      9.25 o 
 -14  10   1        6.41       -2.99      6.49 o 
 -12  10   1       51.41       51.44     14.02 o 
 -10  10   1        0.37        5.91      6.74 o 
  -8  10   1       91.68       69.31     12.65 o 
  -6  10   1       16.78       20.57      5.77 o 
  -4  10   1        8.17        4.87      4.99 o 
  -2  10   1      210.33      197.43     15.08 o 
   0  10   1     1056.60     1013.10     55.39 o 
   2  10   1      604.73      582.80     30.45 o 
   4  10   1      630.36      586.52     32.93 o 
   6  10   1     1051.54      945.43     25.37 o 
   8  10   1       53.87       44.83      8.24 o 
  10  10   1        0.02        6.65      6.41 o 
  12  10   1        0.15        6.52      7.09 o 
  14  10   1        0.76      -10.04      6.70 o 
  16  10   1        1.06        3.40      8.20 o 
  18  10   1       37.79       49.27     17.57 o 
 -17  11   1       10.74       20.19     10.86 o 
 -15  11   1       13.86       11.51      9.81 o 
 -13  11   1       54.62       58.75     12.57 o 
 -11  11   1        3.37        7.75      7.56 o 
  -9  11   1       32.06       28.83      8.94 o 
  -7  11   1      100.78       94.88     12.65 o 
  -5  11   1       39.18       36.34     10.91 o 
  -3  11   1       99.88      103.65     12.09 o 
  -1  11   1       55.65       69.71     14.22 o 
   1  11   1      962.99      910.26     37.64 o 
   3  11   1      127.73      130.84     13.52 o 
   5  11   1        8.26        7.72      5.72 o 
   7  11   1      123.86      122.25     12.06 o 
   9  11   1      390.82      247.51     77.89 o 
  11  11   1       91.62       94.67     13.83 o 
  13  11   1        0.35        0.26      7.84 o 
  15  11   1        8.44        7.73      9.00 o 
  17  11   1        2.66       11.42     13.64 o 
 -16  12   1        0.12        1.46     11.19 o 
 -14  12   1        0.62       -2.43      8.25 o 
 -12  12   1        5.81        7.18      8.48 o 
 -10  12   1        3.34        7.45      9.50 o 
  -8  12   1       38.46       41.69     12.33 o 
  -6  12   1       80.10       82.01     12.50 o 
  -4  12   1       77.76       79.68     15.35 o 
  -2  12   1      141.61      131.30     18.52 o 
   0  12   1      150.20      157.18     32.66 o 
   2  12   1      353.31      304.79     26.03 o 
   4  12   1       46.01       45.12     10.01 o 
   6  12   1        1.00        0.23      6.27 o 
   8  12   1      126.55      120.29     13.09 o 
  10  12   1       64.76       78.43     13.63 o 
  12  12   1        2.06       -2.22      7.74 o 
  14  12   1        5.10       13.12     10.53 o 
 -13  13   1       24.88       50.10     17.21 o 
 -11  13   1       22.86       22.56     11.66 o 
  -9  13   1        0.67       13.02      9.71 o 
  -7  13   1        8.95       10.78      8.20 o 
  -5  13   1        8.38       10.07     11.18 o 
  -3  13   1       50.36       60.91     15.97 o 
  -1  13   1       41.49       52.67     18.70 o 
   1  13   1        3.82       -7.41      8.96 o 
   3  13   1       30.78       19.29     12.03 o 
   5  13   1        0.00        7.88     10.69 o 
   7  13   1       31.50       28.43     12.50 o 
   9  13   1        8.68       20.83     10.78 o 
  11  13   1        1.68        0.88     10.22 o 
  13  13   1       27.51       22.21     11.87 o 
 -10  14   1        1.11        2.64     14.67 o 
  -8  14   1        0.98       -2.37     15.15 o 
  -6  14   1        3.86        0.99     10.91 o 
  -4  14   1        7.51        6.50     12.60 o 
  -2  14   1      124.89      119.58     21.41 o 
   0  14   1      329.50      322.16     29.11 o 
   2  14   1       85.87       99.14     20.15 o 
   4  14   1       38.27       46.83     16.02 o 
   6  14   1       45.59       47.68     16.88 o 
   8  14   1       28.99       28.01     12.73 o 
  10  14   1       11.05       21.17     20.12 o 
  -5  15   1        6.38        1.58     14.01 o 
  -3  15   1       55.69       50.36     18.24 o 
  -1  15   1        1.09      -10.67     12.60 o 
   1  15   1       35.52       52.17     18.89 o 
   3  15   1        8.00        9.32     14.62 o 
   5  15   1       19.41       12.42     13.98 o 
 -24   0   2        7.79       14.67     18.46 o 
 -22   0   2        4.39       27.45     17.51 o 
 -20   0   2     1326.70     1326.18     67.68 o 
 -18   0   2     3456.13     3213.69     97.03 o 
 -16   0   2        0.22        3.49      4.31 o 
 -14   0   2       17.11       38.34     12.78 o 
 -12   0   2     1241.78     1094.26     44.96 o 
 -10   0   2      582.28      567.71     12.44 o 
  -8   0   2      216.56      299.85      6.64 o 
  -6   0   2      178.92      153.41      6.15 o 
  -4   0   2     5574.18     5824.15     64.09 o 
  -2   0   2    34683.59    34066.86    382.90 o 
   0   0   2      151.56      232.50      5.13 o 
   2   0   2     9883.40    10349.34    295.66 o 
   4   0   2    16567.26    18054.42    289.50 o 
   6   0   2    11578.80    13656.51    116.43 o 
   8   0   2     5719.55     6250.13    148.54 o 
  10   0   2     9874.36    11646.15     82.04 o 
  12   0   2     3380.68     3741.12    319.80 o 
  14   0   2      227.08      296.45     12.11 o 
  16   0   2      533.84      400.07     22.73 o 
  18   0   2       25.67       17.99     12.78 o 
  20   0   2      555.46      693.85     50.64 o 
  22   0   2        2.81        0.47     12.31 o 
 -25   1   2       37.92       34.00     16.69 o 
 -23   1   2        2.05       13.74     11.12 o 
 -21   1   2      127.89      192.61     17.84 o 
 -19   1   2      283.72      277.74     18.21 o 
 -17   1   2     2083.53     2106.19     36.06 o 
 -15   1   2     1080.31     1135.29     36.62 o 
 -13   1   2        9.92       10.05      5.66 o 
 -11   1   2      283.46      254.38      8.08 o 
  -9   1   2      605.77      509.46     24.27 o 
  -7   1   2     2575.62     2121.05     79.27 o 
  -5   1   2    13332.55    14905.99    344.94 o 
  -3   1   2    13974.02    14504.16    125.73 o 
  -1   1   2     1040.98     1170.88     60.12 o 
   1   1   2      401.96      360.57      7.09 o 
   3   1   2      440.44      373.08      5.54 o 
   5   1   2     5885.21     7156.45    180.34 o 
   7   1   2    10359.21    10843.91    572.71 o 
   9   1   2     3186.84     3533.58    197.59 o 
  11   1   2      159.52      154.95      5.92 o 
  13   1   2      174.96      221.49      7.26 o 
  15   1   2       69.58       39.97      6.45 o 
  17   1   2       14.98       28.41      7.75 o 
  19   1   2        0.12        9.84      6.46 o 
  21   1   2       14.55       35.00     12.37 o 
  23   1   2       33.86       64.37     24.14 o 
 -24   2   2        1.87        4.18     11.80 o 
 -22   2   2        3.00        8.65      8.41 o 
 -20   2   2      133.73      117.21     14.93 o 
 -18   2   2       55.54       42.90      9.47 o 
 -16   2   2     2205.51     2144.32     42.60 o 
 -14   2   2      472.17      507.98     28.48 o 
 -12   2   2        0.34        2.65      3.26 o 
 -10   2   2      346.24      363.61     12.57 o 
  -8   2   2     1981.72     1695.65     64.19 o 
  -6   2   2      823.81     1113.84     15.85 o 
  -4   2   2     4609.85     5189.81    110.17 o 
  -2   2   2     1229.17     1324.50     24.64 o 
   0   2   2       51.19       89.37      3.11 o 
   2   2   2        3.19        2.77      2.11 o 
   4   2   2       52.83       24.19      2.00 o 
   6   2   2     1758.05     1737.83     49.86 o 
   8   2   2      401.19      586.21     11.90 o 
  10   2   2      135.80      103.66     17.57 o 
  12   2   2       49.29       57.16      4.37 o 
  14   2   2       13.71       15.04      4.51 o 
  16   2   2       51.74       35.70      8.41 o 
  18   2   2        3.69       -4.62      6.94 o 
  20   2   2        3.61       17.86      9.83 o 
  22   2   2        5.54       14.67     15.62 o 
 -23   3   2       31.46       41.40     12.71 o 
 -21   3   2      121.87      141.56     16.72 o 
 -19   3   2      106.44       84.17     12.88 o 
 -17   3   2     1824.10     1738.18     40.40 o 
 -15   3   2     1038.46     1008.29     36.33 o 
 -13   3   2       12.15       18.67      4.59 o 
 -11   3   2      979.00      931.90     36.60 o 
  -9   3   2      636.80      820.59     28.01 o 
  -7   3   2       22.83       35.46      3.39 o 
  -5   3   2      471.48      340.09      7.13 o 
  -3   3   2     1684.40     1578.55     39.69 o 
  -1   3   2     1222.25     1261.30     39.44 o 
   1   3   2    31125.29    33899.61    987.79 o 
   3   3   2     4403.89     4719.45    117.58 o 
   5   3   2     2741.12     2480.21     60.57 o 
   7   3   2     4128.76     5180.23    104.67 o 
   9   3   2     3494.57     3892.34     57.67 o 
  11   3   2       14.81       34.28      5.43 o 
  13   3   2      397.93      371.94     13.26 o 
  15   3   2       50.02       92.43      8.41 o 
  17   3   2       22.76       22.90      7.34 o 
  19   3   2       50.18       57.49     14.56 o 
  21   3   2        9.24       18.87     17.28 o 
  23   3   2        0.40       10.89     17.51 o 
 -24   4   2        3.97       21.26     15.86 o 
 -22   4   2      216.13      193.54     24.92 o 
 -20   4   2       37.58       52.61     11.36 o 
 -18   4   2      155.38      149.67     15.27 o 
 -16   4   2      498.83      438.37     21.19 o 
 -14   4   2       30.41       24.01      5.87 o 
 -12   4   2      177.22      181.68     10.01 o 
 -10   4   2      285.75      290.47     14.62 o 
  -8   4   2      137.19      117.00      6.11 o 
  -6   4   2       70.95       65.49      4.12 o 
  -4   4   2      103.94      116.72     22.13 o 
  -2   4   2       28.53       45.69      5.18 o 
   0   4   2     6070.58     6240.30    156.86 o 
   2   4   2     5000.20     5424.12    150.49 o 
   4   4   2      571.57      420.07     14.55 o 
   6   4   2      413.36      296.08     53.31 o 
   8   4   2      521.79      537.96     11.43 o 
  10   4   2        0.43        0.75      2.18 o 
  12   4   2     1204.43     1343.58     24.24 o 
  14   4   2       12.78        7.97      4.23 o 
  16   4   2       46.47       43.62      9.73 o 
  18   4   2      261.83      227.45     23.40 o 
  20   4   2      138.77      129.95     20.34 o 
  22   4   2        1.11       29.51     14.53 o 
 -23   5   2        0.04        3.06     12.86 o 
 -21   5   2       94.79      121.20     20.87 o 
 -19   5   2       13.79       20.60     11.03 o 
 -17   5   2      160.03      192.46     16.52 o 
 -15   5   2      713.52      698.90     39.53 o 
 -13   5   2     1534.49     1508.43     48.37 o 
 -11   5   2      286.45      314.37     14.28 o 
  -9   5   2       56.40       81.16      6.17 o 
  -7   5   2       12.49       11.53      3.12 o 
  -5   5   2      754.29      660.49    121.33 o 
  -3   5   2      399.00      407.45     21.39 o 
  -1   5   2     1651.20     1955.24     62.23 o 
   1   5   2        0.09        1.94      1.63 o 
   3   5   2     3059.30     3553.87    105.49 o 
   5   5   2     6755.62     7057.28    156.38 o 
   7   5   2     5055.91     5675.21    205.87 o 
   9   5   2      421.96      462.29     14.76 o 
  11   5   2       68.94       74.34      6.29 o 
  13   5   2      193.27      199.05     12.92 o 
  15   5   2        4.46        4.07      4.87 o 
  17   5   2       10.65       20.11     10.69 o 
  19   5   2      103.60       84.27     17.32 o 
  21   5   2       74.23      131.17     22.24 o 
 -22   6   2       47.62       41.61     17.99 o 
 -20   6   2       15.10       21.90     13.53 o 
 -18   6   2      304.76      322.58     26.08 o 
 -16   6   2      312.92      292.96     23.42 o 
 -14   6   2     1909.59     1777.51     90.51 o 
 -12   6   2     3371.85     3295.37     93.32 o 
 -10   6   2       26.61       23.35      5.12 o 
  -8   6   2      386.32      293.68      9.86 o 
  -6   6   2      919.16      938.50     18.16 o 
  -4   6   2      109.76       87.37     18.48 o 
  -2   6   2      175.52      162.71      9.41 o 
   0   6   2     5642.29     5816.29    203.76 o 
   2   6   2        0.00        1.84      2.60 o 
   4   6   2    19300.72    20877.29    574.48 o 
   6   6   2     1413.61     1638.09     56.13 o 
   8   6   2      416.67      442.98     19.12 o 
  10   6   2       95.04       80.53      8.19 o 
  12   6   2      182.69      175.26     12.36 o 
  14   6   2       58.46       67.16      9.66 o 
  16   6   2        0.18        9.13      6.51 o 
  18   6   2       15.36       36.42     13.42 o 
  20   6   2       39.99       56.68     16.50 o 
  22   6   2       23.97       30.76     23.66 o 
 -21   7   2        9.23        4.66     15.86 o 
 -19   7   2       15.48        0.10     10.87 o 
 -17   7   2        7.41        5.41      9.78 o 
 -15   7   2        0.00        0.47      5.89 o 
 -13   7   2       21.90       25.89      7.84 o 
 -11   7   2      150.11      188.61     11.28 o 
  -9   7   2      123.23       94.47      7.08 o 
  -7   7   2      591.08      516.09     30.41 o 
  -5   7   2       62.46       53.34     15.19 o 
  -3   7   2      809.14      756.06     14.39 o 
  -1   7   2     1110.76     1076.28     30.30 o 
   1   7   2     1312.60     1408.76     40.78 o 
   3   7   2     7456.87     7815.59    232.77 o 
   5   7   2     1767.64     1695.70     39.18 o 
   7   7   2      738.10      814.82     18.42 o 
   9   7   2      197.64      173.53     10.01 o 
  11   7   2      233.43      194.16     11.72 o 
  13   7   2       34.56       33.79      7.80 o 
  15   7   2       12.96       15.76      7.73 o 
  17   7   2        0.64        5.05      7.84 o 
  19   7   2        0.22        1.06     13.04 o 
  21   7   2       45.85       38.34     24.14 o 
 -20   8   2        9.79       16.46     15.09 o 
 -18   8   2       39.30       51.89     16.72 o 
 -16   8   2       39.26       38.54     14.44 o 
 -14   8   2      349.53      325.21     19.68 o 
 -12   8   2        3.04       16.35      7.17 o 
 -10   8   2     1510.64     1480.63     53.96 o 
  -8   8   2       65.29       84.12      7.09 o 
  -6   8   2      387.30      326.65     34.83 o 
  -4   8   2       60.49       45.18      4.59 o 
  -2   8   2       81.00       88.92      5.77 o 
   0   8   2        6.75       -0.04      2.59 o 
   2   8   2       10.92        6.32      3.46 o 
   4   8   2      688.59      643.10     18.79 o 
   6   8   2        6.79        7.79      4.47 o 
   8   8   2       64.33       39.27     10.22 o 
  10   8   2      116.31       92.31      8.63 o 
  12   8   2      262.01      291.11     23.42 o 
  14   8   2       54.47       37.73      9.16 o 
  16   8   2       31.09       50.89     11.00 o 
  18   8   2        5.06        5.29     13.37 o 
  20   8   2       39.82       70.99     26.98 o 
 -19   9   2        0.57        1.28     14.15 o 
 -17   9   2       23.24       30.39     12.66 o 
 -15   9   2        0.35        0.96      6.92 o 
 -13   9   2      181.29      165.03     16.22 o 
 -11   9   2      901.41      835.65     28.93 o 
  -9   9   2      183.76      149.62     13.74 o 
  -7   9   2       23.28       25.04      5.59 o 
  -5   9   2      233.28      247.05     10.32 o 
  -3   9   2        1.28       -4.57      3.21 o 
  -1   9   2       39.02       53.03      6.12 o 
   1   9   2       12.29       23.88     10.31 o 
   3   9   2     1899.56     1754.17     73.82 o 
   5   9   2      615.95      581.79     28.11 o 
   7   9   2      241.13      231.23     13.35 o 
   9   9   2       73.96       56.82     21.99 o 
  11   9   2       23.23       28.51      8.70 o 
  13   9   2        0.44        4.23      6.57 o 
  15   9   2       37.40       31.28      9.23 o 
  17   9   2       22.36       21.67     10.28 o 
  19   9   2       10.31       10.41     20.83 o 
 -18  10   2      160.86      161.97     25.41 o 
 -16  10   2      348.89      333.96     22.89 o 
 -14  10   2       43.43       36.95     10.42 o 
 -12  10   2       52.60       50.41     10.58 o 
 -10  10   2        0.03       -5.37      5.98 o 
  -8  10   2        7.20        4.87      4.83 o 
  -6  10   2       16.15        8.40      5.81 o 
  -4  10   2        5.46        3.67      4.71 o 
  -2  10   2       24.94       30.60      7.22 o 
   0  10   2      266.78      256.27     16.33 o 
   2  10   2      249.84      217.70     12.61 o 
   4  10   2      230.61      212.20     13.26 o 
   6  10   2      917.37      849.67     24.72 o 
   8  10   2      664.81      663.99     22.68 o 
  10  10   2      156.02      163.02     16.54 o 
  12  10   2        0.11        4.83      9.35 o 
  14  10   2       89.26       77.34     12.28 o 
  16  10   2       19.55       19.32     10.27 o 
 -17  11   2       52.42       54.06     19.00 o 
 -15  11   2      131.89      142.00     17.79 o 
 -13  11   2       25.02       15.41      9.01 o 
 -11  11   2       32.45       29.23     10.04 o 
  -9  11   2       15.94        4.23      8.96 o 
  -7  11   2       78.94       75.48     18.46 o 
  -5  11   2      128.56      129.67     13.38 o 
  -3  11   2       37.38       50.16      9.11 o 
  -1  11   2       26.72       27.60     12.07 o 
   1  11   2      232.31      253.29     16.80 o 
   3  11   2      443.29      408.02     17.55 o 
   5  11   2      666.38      619.03     26.16 o 
   7  11   2      965.68      936.18     27.62 o 
   9  11   2       23.09       26.74      7.59 o 
  11  11   2      128.45      113.77     15.27 o 
  13  11   2        9.00       10.07      8.42 o 
  15  11   2       12.38        7.71     10.04 o 
 -16  12   2       14.53       34.73     13.40 o 
 -14  12   2       32.82       29.91     13.40 o 
 -12  12   2        5.52        1.89      8.70 o 
 -10  12   2      140.53      152.16     22.24 o 
  -8  12   2       33.82       36.73     12.52 o 
  -6  12   2       87.59       78.88     12.56 o 
  -4  12   2        0.09       -6.91      7.68 o 
  -2  12   2      146.05      155.91     19.86 o 
   0  12   2       22.33       32.89     12.05 o 
   2  12   2        0.07       -0.50      8.64 o 
   4  12   2       23.79       20.30      8.29 o 
   6  12   2      223.32      198.76     15.19 o 
   8  12   2       61.10       76.07     11.52 o 
  10  12   2        1.02       10.84      7.84 o 
  12  12   2        7.09       15.80      9.66 o 
  14  12   2        0.13        2.44      9.96 o 
 -13  13   2       51.10       54.04     16.88 o 
 -11  13   2       17.92        4.31     10.84 o 
  -9  13   2       29.88       44.63     14.34 o 
  -7  13   2       73.73       53.96     20.83 o 
  -5  13   2       30.46       30.03     17.75 o 
  -3  13   2        1.30        5.46      9.83 o 
  -1  13   2       15.96       38.82     13.55 o 
   1  13   2       38.83       47.85     14.49 o 
   3  13   2       22.59       18.38     12.18 o 
   5  13   2      202.51      192.07     18.49 o 
   7  13   2        0.83       12.78      8.92 o 
   9  13   2      276.04      280.76     28.11 o 
  11  13   2      158.29      152.10     19.54 o 
  13  13   2       21.75       27.64     12.59 o 
 -10  14   2       17.70        8.46     11.25 o 
  -8  14   2        5.91       -0.95     12.78 o 
  -6  14   2        1.75       13.28     12.21 o 
  -4  14   2        7.16        7.68     13.73 o 
  -2  14   2        7.20       11.31     12.31 o 
   0  14   2       29.93       28.37     14.89 o 
   2  14   2       33.03       43.64     15.58 o 
   4  14   2        8.34       11.63     13.37 o 
   6  14   2      123.91      108.64     21.68 o 
   8  14   2      294.38      284.48     30.05 o 
  10  14   2      123.68      127.79     33.60 o 
  -5  15   2       19.01       14.69     14.21 o 
  -3  15   2       11.03       20.13     15.56 o 
  -1  15   2        2.83       -0.47     13.89 o 
   1  15   2        9.50       12.60     15.68 o 
   3  15   2       43.42       33.76     17.70 o 
   5  15   2        9.31        7.80     14.42 o 
 -25   1   3        7.28        8.75     13.86 o 
 -23   1   3       44.04       70.02     17.06 o 
 -21   1   3      100.57      107.13     14.82 o 
 -19   1   3       95.91      103.46     13.28 o 
 -17   1   3       87.81       85.17     11.46 o 
 -15   1   3       79.73      105.27     14.04 o 
 -13   1   3      375.24      279.23     17.57 o 
 -11   1   3     1050.29      970.47     26.84 o 
  -9   1   3      741.43      936.43     29.39 o 
  -7   1   3     1423.37     1419.40     22.54 o 
  -5   1   3     3378.90     3766.64     18.83 o 
  -3   1   3      617.82      763.85      9.94 o 
  -1   1   3     2533.82     2503.49     36.73 o 
   1   1   3     2697.91     2531.18     58.65 o 
   3   1   3     1605.43     1623.16     27.59 o 
   5   1   3      453.17      427.34      7.52 o 
   7   1   3     1700.27     1911.09     43.58 o 
   9   1   3     1328.83     1468.05     34.54 o 
  11   1   3        9.55        7.27      2.72 o 
  13   1   3        9.49        2.38      2.49 o 
  15   1   3      125.84      164.44     10.14 o 
  17   1   3       31.54       12.52      6.55 o 
  19   1   3       54.63       42.78     12.17 o 
  21   1   3       31.56       39.76     18.46 o 
  23   1   3       18.39       15.15     19.41 o 
 -24   2   3      163.19      132.07     22.57 o 
 -22   2   3       50.05       68.07     12.92 o 
 -20   2   3       45.39       64.82     11.47 o 
 -18   2   3      533.41      452.60     21.82 o 
 -16   2   3     2662.59     2574.97     58.05 o 
 -14   2   3      482.09      559.39     25.56 o 
 -12   2   3      265.97      257.67     11.54 o 
 -10   2   3     3108.34     3582.14    166.05 o 
  -8   2   3     4024.31     4547.33    123.41 o 
  -6   2   3      108.21       90.32      3.74 o 
  -4   2   3      318.58      352.75      7.51 o 
  -2   2   3    12861.69    13538.25    268.80 o 
   0   2   3     3726.56     3373.84    345.16 o 
   2   2   3     2487.31     2673.39     51.34 o 
   4   2   3      799.04      798.01     18.41 o 
   6   2   3      339.81      465.48     11.69 o 
   8   2   3        1.35       -1.69      1.42 o 
  10   2   3      667.42      573.70     10.67 o 
  12   2   3       12.40        6.48      2.44 o 
  14   2   3      765.64      923.73     23.93 o 
  16   2   3        0.28       10.21      5.96 o 
  18   2   3        0.09        5.06      6.67 o 
  20   2   3       42.19       33.83     12.88 o 
  22   2   3       24.19       70.05     25.08 o 
 -23   3   3       98.81      157.30     19.02 o 
 -21   3   3       89.15      114.44     15.31 o 
 -19   3   3      214.10      201.39     17.43 o 
 -17   3   3      206.74      233.10     16.09 o 
 -15   3   3     1388.97     1529.71     43.70 o 
 -13   3   3       21.71       15.71      5.56 o 
 -11   3   3      296.41      233.64     11.56 o 
  -9   3   3     1899.99     2018.01     70.09 o 
  -7   3   3      436.62      523.11      8.87 o 
  -5   3   3       30.31       38.42      3.51 o 
  -3   3   3        8.08       15.21      2.44 o 
  -1   3   3     2493.11     2611.34     72.51 o 
   1   3   3     6030.04     6148.06    145.32 o 
   3   3   3     2476.40     2306.62     39.53 o 
   5   3   3     7280.04     8180.07    144.61 o 
   7   3   3       78.20       58.92      4.45 o 
   9   3   3      903.48      888.45     20.96 o 
  11   3   3     3260.04     3410.92     47.13 o 
  13   3   3      107.47      145.68     14.29 o 
  15   3   3      428.49      503.57     16.25 o 
  17   3   3      225.94      146.78     18.91 o 
  19   3   3      136.28      129.43     19.14 o 
  21   3   3      184.59      207.81     26.03 o 
 -24   4   3       48.76       50.38     17.92 o 
 -22   4   3        0.74       13.27      9.20 o 
 -20   4   3       28.42       22.33      9.19 o 
 -18   4   3       11.95        4.79      7.03 o 
 -16   4   3     1654.24     1487.66     37.06 o 
 -14   4   3     2400.13     2410.16     65.07 o 
 -12   4   3     1475.79     1526.07     64.44 o 
 -10   4   3      462.55      446.22     22.67 o 
  -8   4   3     1168.62     1132.86     49.73 o 
  -6   4   3      895.84     1011.63     30.37 o 
  -4   4   3     3290.59     3568.00     81.07 o 
  -2   4   3        8.86        7.13      1.97 o 
   0   4   3     1561.77     1753.78     53.16 o 
   2   4   3      231.72      155.43      7.36 o 
   4   4   3       23.27       28.15      2.90 o 
   6   4   3       90.47       94.55      4.61 o 
   8   4   3     1243.08     1057.61    185.30 o 
  10   4   3      875.41      936.34     22.16 o 
  12   4   3       45.87       54.08      5.96 o 
  14   4   3      131.28      136.11     11.55 o 
  16   4   3       34.24       10.33      6.20 o 
  18   4   3        0.04       -4.68      7.86 o 
  20   4   3       10.36       14.20     12.03 o 
  22   4   3        2.73       -0.26     12.80 o 
 -23   5   3       14.20       13.45     14.29 o 
 -21   5   3      109.11      127.51     21.56 o 
 -19   5   3       93.17      114.84     14.79 o 
 -17   5   3      519.83      530.15     23.91 o 
 -15   5   3      929.80      836.49     27.79 o 
 -13   5   3       88.64       91.92     10.14 o 
 -11   5   3       60.21       60.73      8.23 o 
  -9   5   3      732.14      764.45     32.93 o 
  -7   5   3        0.33        0.70      2.14 o 
  -5   5   3       74.05       83.54      5.61 o 
  -3   5   3     2305.28     2681.86     93.63 o 
  -1   5   3       89.89       72.08      5.19 o 
   1   5   3     1182.82      961.05     34.00 o 
   3   5   3      135.58      135.52      6.96 o 
   5   5   3       80.37       61.15      6.51 o 
   7   5   3      502.84      453.40     11.94 o 
   9   5   3      103.83      107.11      7.16 o 
  11   5   3       12.18       18.30      4.28 o 
  13   5   3       64.42       51.57      8.09 o 
  15   5   3       44.62       59.94      9.09 o 
  17   5   3       31.05       30.73     12.33 o 
  19   5   3        4.58       17.36     11.18 o 
  21   5   3        6.85       -6.00     10.94 o 
 -22   6   3       28.00       33.51     16.88 o 
 -20   6   3       63.63      102.32     20.53 o 
 -18   6   3      118.02       97.47     18.32 o 
 -16   6   3     1365.61     1413.09     55.18 o 
 -14   6   3      109.54      102.34     11.00 o 
 -12   6   3       19.14       27.24      5.94 o 
 -10   6   3      112.92       96.85      9.56 o 
  -8   6   3       33.79       52.57      4.73 o 
  -6   6   3      209.17      218.78      7.93 o 
  -4   6   3        0.01       -0.74      1.80 o 
  -2   6   3      328.93      325.21     14.63 o 
   0   6   3      192.69      225.70      9.00 o 
   2   6   3     2488.66     2780.87     70.55 o 
   4   6   3       43.38       41.36      5.58 o 
   6   6   3       84.48       44.68      5.56 o 
   8   6   3      214.63      213.29     14.52 o 
  10   6   3       19.85       22.92      4.63 o 
  12   6   3       83.52       88.57      7.75 o 
  14   6   3      227.46      188.24     14.21 o 
  16   6   3       10.89       29.31      8.39 o 
  18   6   3       19.31       20.07     11.54 o 
  20   6   3       46.82       43.62     16.64 o 
 -21   7   3       13.03       14.41     14.62 o 
 -19   7   3        7.84       23.79     16.09 o 
 -17   7   3      307.47      264.19     30.76 o 
 -15   7   3        1.13        2.84      6.16 o 
 -13   7   3     1709.12     1702.84     38.53 o 
 -11   7   3      621.14      632.53     34.23 o 
  -9   7   3      332.13      341.60     12.69 o 
  -7   7   3      138.43      140.17      8.56 o 
  -5   7   3      299.92      304.20     17.32 o 
  -3   7   3      777.91      816.87     36.82 o 
  -1   7   3      963.02     1012.54     34.31 o 
   1   7   3        3.69        0.12      2.90 o 
   3   7   3       95.57      112.35      8.12 o 
   5   7   3      125.51       81.92      7.42 o 
   7   7   3        8.09        7.65      3.65 o 
   9   7   3      153.99      104.80     42.20 o 
  11   7   3      160.61      158.43      9.90 o 
  13   7   3       19.68       37.55      8.67 o 
  15   7   3       68.20       60.66     10.63 o 
  17   7   3        7.01       18.21      8.57 o 
  19   7   3       86.57       98.92     21.39 o 
 -20   8   3       41.68       59.81     20.15 o 
 -18   8   3       73.66       87.59     19.04 o 
 -16   8   3      316.05      325.30     48.99 o 
 -14   8   3     1855.55     1785.25     73.17 o 
 -12   8   3     2348.42     2272.77     87.46 o 
 -10   8   3      218.02      187.05     11.61 o 
  -8   8   3      139.40      109.50      9.54 o 
  -6   8   3      117.97      120.56      7.84 o 
  -4   8   3       89.88       79.70      6.26 o 
  -2   8   3       87.75       69.57     11.07 o 
   0   8   3      886.46      837.99     40.85 o 
   2   8   3       41.28       64.89      7.64 o 
   4   8   3      196.89      146.06     11.61 o 
   6   8   3       55.76       37.28      5.80 o 
   8   8   3      355.42      411.05     17.11 o 
  10   8   3        0.02        4.40      3.91 o 
  12   8   3        9.75       16.68      6.91 o 
  14   8   3      241.02      222.58     16.96 o 
  16   8   3        6.54       19.78      8.87 o 
  18   8   3        4.84       14.26     14.53 o 
 -19   9   3        6.26       24.20     15.68 o 
 -17   9   3       14.40       31.57     14.42 o 
 -15   9   3        8.43        5.63      7.92 o 
 -13   9   3      150.86      152.66     15.64 o 
 -11   9   3      643.29      610.55     28.45 o 
  -9   9   3       71.70       38.62     21.02 o 
  -7   9   3        1.35       -3.24      2.87 o 
  -5   9   3       16.21       21.06      5.30 o 
  -3   9   3       97.52      116.93      8.04 o 
  -1   9   3       85.31       72.04      7.06 o 
   1   9   3     2342.79     2416.17     75.82 o 
   3   9   3      111.65      119.37     10.52 o 
   5   9   3     2151.24     1917.37     94.34 o 
   7   9   3      116.27      120.49     11.15 o 
   9   9   3      112.74       93.38      9.46 o 
  11   9   3       19.45       34.58      8.19 o 
  13   9   3        0.02        2.81      6.26 o 
  15   9   3       37.46       19.31      8.94 o 
  17   9   3       25.46       19.83     10.24 o 
 -18  10   3       35.25       14.06     14.49 o 
 -16  10   3       78.17       84.79     14.72 o 
 -14  10   3       48.38       42.66     10.97 o 
 -12  10   3      101.09      130.48     15.19 o 
 -10  10   3      526.02      393.66    154.76 o 
  -8  10   3       50.42       62.26      9.92 o 
  -6  10   3       43.47       54.54      8.98 o 
  -4  10   3        1.46        3.94      4.15 o 
  -2  10   3      112.99       97.03      9.27 o 
   0  10   3       54.35       33.80      6.93 o 
   2  10   3       99.25       77.96      9.24 o 
   4  10   3      207.07      212.75     14.89 o 
   6  10   3       63.61       59.88      9.14 o 
   8  10   3      387.26      428.47     19.13 o 
  10  10   3      372.70      310.14     41.23 o 
  12  10   3        1.55       -0.21      6.74 o 
  14  10   3        6.39       19.35      8.96 o 
  16  10   3       30.19       44.13     12.26 o 
 -17  11   3       37.05       23.07     16.05 o 
 -15  11   3       25.31       33.42     11.61 o 
 -13  11   3        5.73       10.47      7.87 o 
 -11  11   3      892.79      813.00     38.82 o 
  -9  11   3     1566.07     1598.22    136.78 o 
  -7  11   3      124.86       81.22     45.45 o 
  -5  11   3       16.33       21.29      7.52 o 
  -3  11   3        0.05        0.79      7.39 o 
  -1  11   3        9.66       17.62      9.35 o 
   1  11   3       10.99        7.25      5.52 o 
   3  11   3        5.91        3.21      5.50 o 
   5  11   3        7.54        0.13      5.86 o 
   7  11   3       71.33       50.01      9.56 o 
   9  11   3       14.91       10.45      6.84 o 
  11  11   3       11.70       15.72     15.15 o 
  13  11   3        0.56        3.85      8.59 o 
  15  11   3        0.05        7.94     10.25 o 
 -16  12   3       25.51       16.19     14.22 o 
 -14  12   3        7.35        9.81     11.18 o 
 -12  12   3       91.30       94.11     17.70 o 
 -10  12   3      303.42      318.67     26.10 o 
  -8  12   3        0.06        2.18      8.19 o 
  -6  12   3       56.60       52.23     10.46 o 
  -4  12   3       27.76       49.29     13.19 o 
  -2  12   3       33.51       24.20     10.69 o 
   0  12   3       30.41       18.23     11.03 o 
   2  12   3       22.80       28.42     11.88 o 
   4  12   3      115.88      100.13     12.12 o 
   6  12   3       38.11       33.28      8.92 o 
   8  12   3      296.14      265.82     20.92 o 
  10  12   3       57.20       65.05     13.14 o 
  12  12   3        0.04        5.38      9.49 o 
  14  12   3        1.61       -0.59     10.31 o 
 -13  13   3        0.95      -16.06     10.71 o 
 -11  13   3       29.28       29.22     12.60 o 
  -9  13   3        5.95       13.26     10.87 o 
  -7  13   3       38.31       62.95     21.30 o 
  -5  13   3        0.22        5.34      9.64 o 
  -3  13   3       19.84       22.71     12.51 o 
  -1  13   3        5.15        7.54     10.69 o 
   1  13   3      254.05      225.16     25.09 o 
   3  13   3      178.84      170.05     23.09 o 
   5  13   3       27.37       11.62      9.01 o 
   7  13   3      152.88      130.71     14.75 o 
   9  13   3      158.70      151.56     18.91 o 
  11  13   3       92.04      112.71     23.90 o 
 -10  14   3        2.94       13.73     18.46 o 
  -8  14   3       33.09       49.22     24.14 o 
  -6  14   3      184.45      166.13     35.02 o 
  -4  14   3       66.40       58.22     17.55 o 
  -2  14   3       20.74       23.22     14.68 o 
   0  14   3        4.39        4.53     11.36 o 
   2  14   3       42.46       48.15     16.54 o 
   4  14   3       22.74        7.42     13.71 o 
   6  14   3       93.48       59.37     19.38 o 
   8  14   3      232.72      246.77     63.19 o 
  -5  15   3        0.05        1.56     13.67 o 
  -3  15   3       35.81       28.92     15.89 o 
  -1  15   3       21.54       29.90     16.24 o 
   1  15   3       18.95       25.28     15.89 o 
   3  15   3        0.05        2.03     13.96 o 
   5  15   3        1.51        8.52     21.30 o 
 -24   0   4       66.32       65.31     26.50 o 
 -22   0   4      327.84      514.47     47.33 o 
 -20   0   4       10.54       15.65     13.96 o 
 -18   0   4     1621.09     1362.15     64.84 o 
 -16   0   4     1171.82     1333.28     60.11 o 
 -14   0   4     1514.22     1674.05     62.00 o 
 -12   0   4     1607.00     1486.15     54.43 o 
 -10   0   4     9047.40    10015.95    418.16 o 
  -8   0   4    27781.91    32433.78    296.33 o 
  -6   0   4      454.43      447.39     10.37 o 
  -4   0   4     5028.68     5355.52     82.27 o 
  -2   0   4     6641.00     6957.38    107.48 o 
   0   0   4     6558.86     6298.71    183.63 o 
   2   0   4      898.52      911.72     23.50 o 
   4   0   4      606.53      687.66     17.68 o 
   6   0   4     1847.50     1675.63     36.55 o 
   8   0   4     1207.37     1444.27     23.31 o 
  10   0   4     1373.91     1389.11     28.51 o 
  12   0   4      815.46      717.52     39.28 o 
  14   0   4        3.21        6.49      4.26 o 
  16   0   4      196.90      311.56     35.73 o 
  18   0   4       34.04        0.47     10.89 o 
  20   0   4      190.42      167.07     29.82 o 
 -25   1   4       67.93      100.60     22.36 o 
 -23   1   4      135.71      152.30     24.85 o 
 -21   1   4        0.32        6.34      7.25 o 
 -19   1   4       38.20       32.34     11.03 o 
 -17   1   4       13.00       28.21      9.97 o 
 -15   1   4     1229.71     1152.69     38.15 o 
 -13   1   4       76.44      123.75     13.55 o 
 -11   1   4      616.84      726.99     40.38 o 
  -9   1   4     3691.73     4153.65    115.69 o 
  -7   1   4        1.51        0.08      1.41 o 
  -5   1   4     1310.71     1470.89     16.65 o 
  -3   1   4     3065.45     3141.99     42.11 o 
  -1   1   4     1341.72     1314.39     26.72 o 
   1   1   4     1019.43     1008.80     15.65 o 
   3   1   4     4348.17     4163.33    204.19 o 
   5   1   4       70.78       95.56      5.67 o 
   7   1   4      993.89      879.53     13.33 o 
   9   1   4     1994.33     2192.50     36.57 o 
  11   1   4     1663.18     1492.09     34.36 o 
  13   1   4       29.99       10.51      4.07 o 
  15   1   4      749.90      865.43     21.19 o 
  17   1   4      112.15       40.71      9.40 o 
  19   1   4       68.01      118.32     26.03 o 
  21   1   4       22.60       33.60     18.93 o 
 -24   2   4        2.40        8.52     12.13 o 
 -22   2   4        5.14        8.17      8.17 o 
 -20   2   4       25.27       42.13     10.20 o 
 -18   2   4        1.01        2.37      7.70 o 
 -16   2   4      133.19      153.78     23.66 o 
 -14   2   4      179.57      198.70     16.36 o 
 -12   2   4      871.01      837.78     29.13 o 
 -10   2   4      109.80      170.40      9.36 o 
  -8   2   4       35.73       37.93      2.84 o 
  -6   2   4     1712.26     1685.44     14.05 o 
  -4   2   4      910.61      880.55     10.55 o 
  -2   2   4     3470.09     3680.14     60.22 o 
   0   2   4      528.63      500.26     12.06 o 
   2   2   4      273.78      230.42      7.27 o 
   4   2   4      539.18      522.72     12.27 o 
   6   2   4     1128.63     1176.79     22.78 o 
   8   2   4       18.51       20.83      2.98 o 
  10   2   4      370.17      342.95     33.15 o 
  12   2   4      302.02      222.85      7.85 o 
  14   2   4      153.29      133.55     26.07 o 
  16   2   4       60.17       63.26     10.56 o 
  18   2   4        5.60       10.13      9.02 o 
  20   2   4       18.38       22.24     15.62 o 
  22   2   4        1.14       10.89     17.99 o 
 -25   3   4       33.86       34.85     18.22 o 
 -23   3   4       74.74      101.90     16.48 o 
 -21   3   4       23.93       35.72     10.20 o 
 -19   3   4      120.39      127.16     15.06 o 
 -17   3   4        1.60       14.84      9.43 o 
 -15   3   4      522.76      551.09     27.35 o 
 -13   3   4      150.74      153.58     10.95 o 
 -11   3   4      996.53     1018.83     37.41 o 
  -9   3   4      267.27      308.00      7.37 o 
  -7   3   4     3135.03     3512.75     37.04 o 
  -5   3   4     9553.99     9950.40    421.89 o 
  -3   3   4     1068.26     1150.55     24.21 o 
  -1   3   4       34.43       41.53      3.12 o 
   1   3   4        1.59        2.11      1.40 o 
   3   3   4       17.60        5.56      1.58 o 
   5   3   4        7.64        7.50      1.99 o 
   7   3   4        6.44       28.87      3.17 o 
   9   3   4      449.62      443.85     12.06 o 
  11   3   4        0.26        3.22      2.90 o 
  13   3   4       22.91       32.85      5.37 o 
  15   3   4        6.32       15.94      5.85 o 
  17   3   4       12.40        3.09      7.14 o 
  19   3   4       45.10       38.04     14.01 o 
  21   3   4       40.53       12.31     18.46 o 
 -24   4   4       12.98       12.27     11.17 o 
 -22   4   4      241.10      283.73     22.29 o 
 -20   4   4      112.48      115.19     15.50 o 
 -18   4   4      247.45      234.47     17.83 o 
 -16   4   4      642.74      650.95     31.04 o 
 -14   4   4      283.57      302.63     30.05 o 
 -12   4   4     3966.48     4009.08    139.05 o 
 -10   4   4      844.27     1086.73     38.14 o 
  -8   4   4     2059.76     2360.95     38.42 o 
  -6   4   4       51.87       65.49      3.94 o 
  -4   4   4      134.61       97.64      4.64 o 
  -2   4   4      586.37      591.39     12.88 o 
   0   4   4      870.48      817.25     24.84 o 
   2   4   4        0.20       10.62      2.82 o 
   4   4   4       53.95       80.23      3.91 o 
   6   4   4       68.82       64.38      4.01 o 
   8   4   4      106.93      131.50      5.68 o 
  10   4   4      107.54       55.07     27.03 o 
  12   4   4      550.89      602.55     15.64 o 
  14   4   4      683.91      522.21     19.92 o 
  16   4   4       39.07       51.68      8.94 o 
  18   4   4       25.21       40.45     12.88 o 
  20   4   4       68.81       84.64     18.30 o 
 -23   5   4        5.56        8.44     14.87 o 
 -21   5   4       13.12       12.51      9.74 o 
 -19   5   4       91.68      109.40     15.08 o 
 -17   5   4        2.68       11.85      7.41 o 
 -15   5   4      400.49      414.19     24.76 o 
 -13   5   4        6.78       11.45      5.34 o 
 -11   5   4      617.02      518.49     18.62 o 
  -9   5   4     1412.46     1326.26     27.65 o 
  -7   5   4      721.70      745.17     57.54 o 
  -5   5   4      180.77      217.81      7.31 o 
  -3   5   4     2123.31     2098.90     46.47 o 
  -1   5   4      386.37      357.07     12.73 o 
   1   5   4        0.10        0.97      2.12 o 
   3   5   4       93.03       74.05      5.72 o 
   5   5   4      305.75      265.94      9.39 o 
   7   5   4       31.04       26.38      4.39 o 
   9   5   4      248.11      221.04      9.65 o 
  11   5   4      991.12      892.30     23.28 o 
  13   5   4       58.46       37.81      7.79 o 
  15   5   4      419.58      417.55     19.14 o 
  17   5   4       20.29       54.54     11.78 o 
  19   5   4        4.94       12.25     11.58 o 
  21   5   4       53.43       63.27     19.00 o 
 -22   6   4       26.42       38.60     17.73 o 
 -20   6   4       16.19       16.89     12.66 o 
 -18   6   4      229.75      208.36     18.19 o 
 -16   6   4       32.78       30.39      8.87 o 
 -14   6   4     2224.09     2174.77    140.34 o 
 -12   6   4      375.16      348.17     16.53 o 
 -10   6   4       60.09       96.52      9.71 o 
  -8   6   4      163.73      195.19      8.15 o 
  -6   6   4      205.22      241.40      8.75 o 
  -4   6   4      176.59      117.70     23.85 o 
  -2   6   4       70.44      103.80      6.39 o 
   0   6   4     1412.35     1357.70     49.81 o 
   2   6   4     2668.21     2873.53     93.89 o 
   4   6   4      115.79      129.88      7.59 o 
   6   6   4        9.89       14.78      3.71 o 
   8   6   4      240.17      236.74     10.12 o 
  10   6   4      933.61      890.39     24.88 o 
  12   6   4      582.31      545.45     20.78 o 
  14   6   4      104.71      111.63     12.44 o 
  16   6   4        4.40       -3.40      6.37 o 
  18   6   4        0.74       -1.70      9.88 o 
  20   6   4       59.63       73.26     19.44 o 
 -21   7   4      111.40      145.36     25.19 o 
 -19   7   4        4.03        6.39     11.03 o 
 -17   7   4      120.86      116.67     19.40 o 
 -15   7   4        0.52        9.16      5.70 o 
 -13   7   4        0.82        4.36      5.57 o 
 -11   7   4      242.09      276.04     15.27 o 
  -9   7   4      556.85      502.08     18.80 o 
  -7   7   4      149.46      153.50      7.82 o 
  -5   7   4      945.97      983.78     33.13 o 
  -3   7   4     1895.20     2038.43     61.49 o 
  -1   7   4       65.07       64.74      6.36 o 
   1   7   4       83.71       80.52      7.22 o 
   3   7   4      375.50      398.96     13.24 o 
   5   7   4      185.20      139.90     10.12 o 
   7   7   4       57.20       60.92      6.65 o 
   9   7   4      970.56     1058.24     32.63 o 
  11   7   4      307.58      303.84     19.17 o 
  13   7   4      145.56      142.39     13.86 o 
  15   7   4       75.08       74.76     11.54 o 
  17   7   4       10.43        8.58      8.28 o 
  19   7   4       16.86       31.19     14.78 o 
 -20   8   4       33.30       28.01     17.04 o 
 -18   8   4      115.82      125.25     21.49 o 
 -16   8   4       11.21       26.39     11.66 o 
 -14   8   4       12.38       22.22      8.13 o 
 -12   8   4       10.43        9.97      5.35 o 
 -10   8   4      348.96      386.73     17.83 o 
  -8   8   4      571.08      573.05     18.44 o 
  -6   8   4       94.55      102.61      9.53 o 
  -4   8   4       61.25       50.55      6.26 o 
  -2   8   4      188.10      229.62     11.19 o 
   0   8   4        0.13        1.64      3.37 o 
   2   8   4      672.70      607.26     21.96 o 
   4   8   4       45.49       37.14      6.02 o 
   6   8   4       91.75       93.63      9.78 o 
   8   8   4       22.44       21.69      5.43 o 
  10   8   4       63.61       58.13      7.41 o 
  12   8   4      561.32      486.74     21.51 o 
  14   8   4      351.05      291.44     18.63 o 
  16   8   4       54.19       89.63     13.40 o 
  18   8   4       18.57       23.22     14.82 o 
 -19   9   4        2.83      -11.31     11.79 o 
 -17   9   4       53.95       51.33     15.69 o 
 -15   9   4      241.57      224.32     23.76 o 
 -13   9   4      193.35      209.37     17.40 o 
 -11   9   4      232.09      269.34     24.76 o 
  -9   9   4        0.84        9.34      4.89 o 
  -7   9   4      335.62      343.52     16.73 o 
  -5   9   4      320.57      278.91     15.27 o 
  -3   9   4       55.52       36.88     14.42 o 
  -1   9   4       11.67        9.44      4.85 o 
   1   9   4       15.97       18.85      5.63 o 
   3   9   4       68.07       62.46      7.76 o 
   5   9   4      140.99      125.89     10.20 o 
   7   9   4        3.12       -2.11      5.53 o 
   9   9   4       98.35      121.69     10.13 o 
  11   9   4        8.50        7.40      4.80 o 
  13   9   4        0.08       -0.58      7.50 o 
  15   9   4       13.41       22.80      9.91 o 
  17   9   4        1.34        4.45     10.02 o 
 -18  10   4       12.04       13.14     14.88 o 
 -16  10   4      119.04      128.75     29.82 o 
 -14  10   4      148.38      157.95     17.08 o 
 -12  10   4      589.26      565.61     25.89 o 
 -10  10   4       83.22       89.69     15.89 o 
  -8  10   4       55.23       48.77     11.66 o 
  -6  10   4       99.33       80.79     26.92 o 
  -4  10   4      260.44      238.79     13.05 o 
  -2  10   4        2.75        2.56      4.58 o 
   0  10   4       76.75       68.16      8.78 o 
   2  10   4      233.35      249.62     14.08 o 
   4  10   4      542.74      558.00     20.86 o 
   6  10   4      372.01      386.40     18.85 o 
   8  10   4      105.48      124.05     13.05 o 
  10  10   4      143.76      183.66     12.59 o 
  12  10   4      347.77      338.73     23.23 o 
  14  10   4       50.29       74.52     13.36 o 
  16  10   4        3.28       -2.69      9.33 o 
 -17  11   4       43.11       56.77     18.13 o 
 -15  11   4        0.61       12.37     10.57 o 
 -13  11   4       54.81       54.22     14.87 o 
 -11  11   4       47.74       55.06     23.19 o 
  -9  11   4       11.72        4.82      8.49 o 
  -7  11   4       37.49       25.70     10.12 o 
  -5  11   4      425.02      406.82     20.47 o 
  -3  11   4       97.87      111.15     16.73 o 
  -1  11   4      104.21       70.70     22.72 o 
   1  11   4       61.06       61.13      9.39 o 
   3  11   4        7.64        6.07      5.96 o 
   5  11   4       44.85       55.61      9.67 o 
   7  11   4       93.11       90.90     11.65 o 
   9  11   4      266.18      305.56     17.01 o 
  11  11   4       11.54       12.17      8.56 o 
  13  11   4       13.60        7.09      9.66 o 
  15  11   4        0.79       -1.70     11.12 o 
 -16  12   4        0.73      -11.81     12.70 o 
 -14  12   4        1.51        4.89     10.57 o 
 -12  12   4       32.72       19.36     18.22 o 
 -10  12   4       24.04       26.91     12.03 o 
  -8  12   4        2.08        6.26      8.76 o 
  -6  12   4       59.70       73.20     15.63 o 
  -4  12   4        0.13        4.47      8.05 o 
  -2  12   4      228.97      208.40     22.57 o 
   0  12   4        2.13        5.43      8.96 o 
   2  12   4      240.90      249.02     17.44 o 
   4  12   4       36.82       43.94      9.03 o 
   6  12   4       27.57       20.20      8.29 o 
   8  12   4       10.76       15.29      8.14 o 
  10  12   4       86.56       83.46     12.96 o 
  12  12   4      126.49      148.46     17.76 o 
 -13  13   4        0.90       -9.93     18.70 o 
 -11  13   4      151.27      177.71     28.16 o 
  -9  13   4      473.28      518.83     57.51 o 
  -7  13   4      300.57      261.73     37.86 o 
  -5  13   4      152.18      164.27     21.83 o 
  -3  13   4       19.07       33.05     13.37 o 
  -1  13   4       14.63       10.83     10.87 o 
   1  13   4       17.85       29.30     13.34 o 
   3  13   4        0.39       -5.75     10.17 o 
   5  13   4       12.78        4.90      7.64 o 
   7  13   4       45.46       53.42     12.08 o 
   9  13   4       19.37       12.26     13.27 o 
  11  13   4        4.74        1.55     13.61 o 
 -10  14   4       81.90       78.09     28.40 o 
  -8  14   4        6.13       21.77     18.93 o 
  -6  14   4       34.78       48.28     21.77 o 
  -4  14   4       15.95       25.85     14.56 o 
  -2  14   4        0.95        3.79     12.05 o 
   0  14   4       34.62       37.86     15.73 o 
   2  14   4       32.96       34.09     16.39 o 
   4  14   4       59.26       72.77     19.52 o 
   6  14   4      167.40      160.06     25.44 o 
   8  14   4       45.77       46.38     18.07 o 
  -3  15   4        1.44       -0.84     14.15 o 
  -1  15   4        0.18       11.05     15.02 o 
   1  15   4        0.14        2.47     13.81 o 
   3  15   4        0.14       12.78     20.35 o 
 -25   1   5       56.48       94.56     21.56 o 
 -23   1   5       10.72       29.27     13.37 o 
 -21   1   5       25.53       17.88     10.87 o 
 -19   1   5      118.94      132.31     19.19 o 
 -17   1   5      587.16      504.50     27.75 o 
 -15   1   5     1472.51     1503.13     44.16 o 
 -13   1   5      157.61      208.20     16.36 o 
 -11   1   5     1781.29     1936.43     34.21 o 
  -9   1   5      119.23      129.47      4.65 o 
  -7   1   5     2120.65     2492.92     20.40 o 
  -5   1   5      481.71      584.56      9.32 o 
  -3   1   5      248.24      244.88      6.19 o 
  -1   1   5     1871.00     1917.35     27.99 o 
   1   1   5      159.10      178.93      5.39 o 
   3   1   5      376.55      443.06      8.58 o 
   5   1   5        2.75        1.76      1.63 o 
   7   1   5       11.46       10.11      2.36 o 
   9   1   5       78.05       68.48      5.10 o 
  11   1   5      120.94      164.84      7.38 o 
  13   1   5      266.43      268.74     49.55 o 
  15   1   5       69.40       26.80      9.80 o 
  17   1   5      296.98      266.40     22.18 o 
  19   1   5      128.19      120.69     26.50 o 
  21   1   5        0.54       17.99     15.62 o 
 -24   2   5       13.26       24.02     11.73 o 
 -22   2   5       14.23       21.77     10.06 o 
 -20   2   5       94.40      119.89     18.73 o 
 -18   2   5       12.95       10.40      9.02 o 
 -16   2   5      151.62      167.28     18.40 o 
 -14   2   5     1006.59      901.08     48.04 o 
 -12   2   5       74.82       97.96      8.61 o 
 -10   2   5      185.31      146.11      9.13 o 
  -8   2   5       89.88      122.02      5.01 o 
  -6   2   5     2311.66     2765.33     41.95 o 
  -4   2   5      564.06      572.92     15.17 o 
  -2   2   5     6576.87     6896.55     78.13 o 
   0   2   5     6431.02     7286.34     99.98 o 
   2   2   5      439.82      433.21     11.05 o 
   4   2   5     4811.97     4710.64     77.56 o 
   6   2   5      579.36      562.50     10.53 o 
   8   2   5      622.71      660.96     21.38 o 
  10   2   5      110.33      161.42      7.01 o 
  12   2   5      828.32      630.93     18.74 o 
  14   2   5      128.73       89.23      7.32 o 
  16   2   5      157.37       97.16     48.44 o 
  18   2   5       27.88       67.51     15.09 o 
  20   2   5        7.83       32.66     17.51 o 
 -23   3   5       18.53       25.72     11.19 o 
 -21   3   5        0.11        5.64      7.83 o 
 -19   3   5      139.19      143.88     20.15 o 
 -17   3   5     1405.43     1223.18     43.49 o 
 -15   3   5      844.19      838.75     53.96 o 
 -13   3   5      323.47      316.99     24.61 o 
 -11   3   5      170.96      162.06     10.49 o 
  -9   3   5     2402.42     2733.40     38.94 o 
  -7   3   5    11348.99    12894.21    125.32 o 
  -5   3   5      115.88       98.72     12.34 o 
  -3   3   5     1195.66     1151.20     24.46 o 
  -1   3   5      995.55     1037.06     23.18 o 
   1   3   5     2567.62     2792.01     65.83 o 
   3   3   5       74.57       58.44      3.85 o 
   5   3   5      395.98      443.23      9.37 o 
   7   3   5     1795.96     1594.94     26.87 o 
   9   3   5      132.89      177.66      7.12 o 
  11   3   5      709.87      764.26     29.65 o 
  13   3   5        6.95        1.90      4.10 o 
  15   3   5       25.14       52.04      8.88 o 
  17   3   5       26.15        2.75      8.68 o 
  19   3   5       53.91       91.40     18.18 o 
  21   3   5      124.63      100.81     29.34 o 
 -24   4   5      101.04      123.43     19.47 o 
 -22   4   5       53.00       64.34     14.16 o 
 -20   4   5      118.15      155.38     17.19 o 
 -18   4   5       16.15       21.23     10.22 o 
 -16   4   5       66.78       73.00     15.62 o 
 -14   4   5       94.56       93.26     13.95 o 
 -12   4   5      344.31      327.96     15.11 o 
 -10   4   5        0.13        4.70      4.11 o 
  -8   4   5       17.94       22.36      3.33 o 
  -6   4   5      117.97       87.64     11.38 o 
  -4   4   5     1877.44     1948.24     42.79 o 
  -2   4   5     5927.60     6598.16    129.54 o 
   0   4   5      278.43      247.96      9.62 o 
   2   4   5       22.10       22.98      2.64 o 
   4   4   5       41.90       54.94      3.79 o 
   6   4   5       86.64       83.09      4.92 o 
   8   4   5      241.89      253.30     10.01 o 
  10   4   5       23.26       21.23      4.74 o 
  12   4   5      135.11       46.83     19.23 o 
  14   4   5      150.78      125.14     12.64 o 
  16   4   5       27.85       16.11      6.91 o 
  18   4   5        6.58       16.54     17.75 o 
  20   4   5       18.63       23.46     18.46 o 
 -23   5   5       47.46       48.43     13.94 o 
 -21   5   5       28.53       43.41     12.05 o 
 -19   5   5        3.49        3.48      7.87 o 
 -17   5   5       21.12       20.66     10.36 o 
 -15   5   5       81.47      107.85     16.33 o 
 -13   5   5      157.56      157.17     12.38 o 
 -11   5   5      188.72      179.21     12.12 o 
  -9   5   5      538.81      577.56     11.59 o 
  -7   5   5      621.61      635.69     13.46 o 
  -5   5   5     2415.23     2533.21     55.02 o 
  -3   5   5     2218.55     2408.69     53.84 o 
  -1   5   5       88.22       98.44      5.16 o 
   1   5   5      398.00      367.37     16.88 o 
   3   5   5       99.68       88.22      6.63 o 
   5   5   5       43.89       25.09      3.66 o 
   7   5   5       58.51       63.47      6.34 o 
   9   5   5      468.87      414.96     13.44 o 
  11   5   5        4.83        2.19      4.05 o 
  13   5   5      295.74      255.72     12.34 o 
  15   5   5       55.63       74.20     11.05 o 
  17   5   5        0.09       10.99      8.03 o 
  19   5   5        0.76        2.79     11.85 o 
 -22   6   5        2.14        9.02     15.01 o 
 -20   6   5       52.80       66.15     13.25 o 
 -18   6   5        6.07        6.08      7.54 o 
 -16   6   5        0.10        8.39      8.01 o 
 -14   6   5      447.67      408.60     33.54 o 
 -12   6   5       34.52       25.99      6.70 o 
 -10   6   5      405.02      333.12     15.67 o 
  -8   6   5       45.03       34.82      6.59 o 
  -6   6   5     4490.58     4908.91     99.83 o 
  -4   6   5     2499.98     2680.89     64.79 o 
  -2   6   5     1226.32     1422.18     37.94 o 
   0   6   5     1055.11     1173.85     28.53 o 
   2   6   5       79.02       93.25      6.87 o 
   4   6   5      839.75      741.49     16.42 o 
   6   6   5      225.03      215.51      9.82 o 
   8   6   5       95.66       94.31      8.03 o 
  10   6   5       10.14        3.65      4.19 o 
  12   6   5      122.28       52.79     23.28 o 
  14   6   5       46.35       19.47      7.46 o 
  16   6   5       17.25       23.48      8.38 o 
  18   6   5        3.57       -5.08     10.57 o 
 -21   7   5       28.89       66.45     20.34 o 
 -19   7   5        1.02        0.45     10.11 o 
 -17   7   5      431.81      446.51     23.51 o 
 -15   7   5      586.67      602.37     30.74 o 
 -13   7   5      198.71      179.25     22.95 o 
 -11   7   5      425.01      398.55     18.26 o 
  -9   7   5        3.54        7.13      4.36 o 
  -7   7   5      260.00      292.59     10.58 o 
  -5   7   5       67.24       58.96     13.08 o 
  -3   7   5      366.94      341.85     12.09 o 
  -1   7   5       27.44       21.28      5.22 o 
   1   7   5       55.52       39.30      5.25 o 
   3   7   5       32.35       54.65      5.99 o 
   5   7   5       21.40       12.68      4.05 o 
   7   7   5       15.51       14.60      4.52 o 
   9   7   5        1.68        1.96      4.28 o 
  11   7   5      180.08      209.16     11.99 o 
  13   7   5        2.40       10.31      6.97 o 
  15   7   5       43.57       33.89      9.43 o 
  17   7   5        6.92       11.98      9.43 o 
  19   7   5        1.82        3.31     18.93 o 
 -20   8   5       21.19       21.58     16.36 o 
 -18   8   5        1.05        0.99     10.67 o 
 -16   8   5        1.02        3.31     10.04 o 
 -14   8   5        0.73       -1.02      5.77 o 
 -12   8   5      106.94      129.17     12.91 o 
 -10   8   5        2.99        3.49      4.60 o 
  -8   8   5       58.93       44.11      6.65 o 
  -6   8   5      562.87      566.48     34.09 o 
  -4   8   5      291.28      232.48     20.70 o 
  -2   8   5      113.70      111.84      8.61 o 
   0   8   5       63.62       93.85      8.36 o 
   2   8   5       25.26       11.98      5.11 o 
   4   8   5       22.28        7.74      4.14 o 
   6   8   5       41.84       37.75      6.25 o 
   8   8   5      479.04      496.11     16.27 o 
  10   8   5      107.14      133.96     10.58 o 
  12   8   5      194.92      188.08     16.00 o 
  14   8   5        0.06        6.07      8.18 o 
  16   8   5        0.07        1.97      9.00 o 
 -19   9   5        0.00       -7.57     11.70 o 
 -17   9   5       82.11       96.33     25.32 o 
 -15   9   5      140.37      141.84     16.06 o 
 -13   9   5      305.48      327.10     20.74 o 
 -11   9   5       35.80       32.05     11.52 o 
  -9   9   5       54.74       52.24     12.31 o 
  -7   9   5      173.52      192.19     19.20 o 
  -5   9   5      670.73      638.29     23.24 o 
  -3   9   5      406.11      390.62     18.24 o 
  -1   9   5       12.52       10.73      5.20 o 
   1   9   5       90.93       79.66      8.50 o 
   3   9   5        5.51        6.20      5.14 o 
   5   9   5      189.48      208.66     11.55 o 
   7   9   5      137.31      169.55     11.30 o 
   9   9   5      133.60      158.49     11.64 o 
  11   9   5       84.54       78.06      9.53 o 
  13   9   5        6.99        5.19      7.89 o 
  15   9   5        1.13        3.86      9.64 o 
  17   9   5        2.48        1.18     16.40 o 
 -18  10   5        2.09        2.49     12.78 o 
 -16  10   5       17.98       18.54     12.73 o 
 -14  10   5       31.41       37.15     10.43 o 
 -12  10   5       89.17       94.60     16.72 o 
 -10  10   5        7.07       14.84      8.86 o 
  -8  10   5      113.00       93.03     14.78 o 
  -6  10   5      132.24       65.61     57.51 o 
  -4  10   5      545.46      514.13     22.34 o 
  -2  10   5       26.85       27.96      6.68 o 
   0  10   5      116.72      122.46     11.59 o 
   2  10   5       66.91       64.16      9.44 o 
   4  10   5      462.82      496.13     20.31 o 
   6  10   5       80.52       76.03      8.81 o 
   8  10   5        8.93        5.68      5.22 o 
  10  10   5        3.91       11.72      6.36 o 
  12  10   5       17.91       12.26      8.39 o 
  14  10   5       72.47       50.03     12.81 o 
 -17  11   5       11.94        1.42     18.93 o 
 -15  11   5       62.31       51.99     15.80 o 
 -13  11   5      101.65      104.75     18.39 o 
 -11  11   5       60.78       65.61     15.05 o 
  -9  11   5       61.61       61.99     14.22 o 
  -7  11   5       77.59       77.53     14.89 o 
  -5  11   5        6.52       11.96      7.32 o 
  -3  11   5        0.12        4.04      5.98 o 
  -1  11   5       45.12       54.27     15.54 o 
   1  11   5      106.38      104.16     11.68 o 
   3  11   5      213.83      229.17     15.49 o 
   5  11   5        3.61        8.83      7.70 o 
   7  11   5      148.57      160.30     13.76 o 
   9  11   5       25.96       22.48      8.01 o 
  11  11   5       34.95       37.61     11.00 o 
  13  11   5       29.08       22.57     11.17 o 
 -16  12   5       28.86       29.82     24.14 o 
 -14  12   5       32.43       31.79     17.75 o 
 -12  12   5      117.32      138.24     21.23 o 
 -10  12   5       67.08       65.38     15.38 o 
  -8  12   5       16.50       21.90     10.20 o 
  -6  12   5        0.42        5.60      8.86 o 
  -4  12   5        0.82        4.26      8.29 o 
  -2  12   5       15.43       32.65     12.55 o 
   0  12   5       58.30       77.62     13.24 o 
   2  12   5       27.36       26.35      8.37 o 
   4  12   5        1.46        2.76      6.40 o 
   6  12   5       29.43       28.04      8.07 o 
   8  12   5       64.24       67.25     11.30 o 
  10  12   5       14.94       17.66     10.52 o 
  12  12   5        0.07        1.75      9.51 o 
 -13  13   5       37.22       44.16     17.03 o 
 -11  13   5        0.78        5.18     10.98 o 
  -9  13   5       15.65       10.41     15.15 o 
  -7  13   5       42.93       26.03     17.04 o 
  -5  13   5       27.75       23.08     12.60 o 
  -3  13   5        0.03        6.95     10.84 o 
  -1  13   5       41.52       35.50     14.22 o 
   1  13   5       44.75       49.91     15.87 o 
   3  13   5        3.07        7.10      9.68 o 
   5  13   5       55.85       38.54     11.86 o 
   7  13   5       76.39       74.00     11.77 o 
   9  13   5       38.31       55.33     11.65 o 
 -10  14   5       18.26       20.83     21.30 o 
  -8  14   5       90.02       99.87     28.40 o 
  -6  14   5        0.83        7.10     13.73 o 
  -4  14   5      102.00      115.01     22.02 o 
  -2  14   5       43.30       34.08     17.07 o 
   0  14   5       87.27       77.66     32.66 o 
   2  14   5       43.53       31.22     19.64 o 
   4  14   5        3.80       -2.73     13.86 o 
   6  14   5        1.86       15.61     10.03 o 
  -3  15   5        0.01        4.26     23.19 o 
  -1  15   5        1.99        5.68     21.30 o 
   1  15   5       71.81       39.76     26.50 o 
 -24   0   6        1.00        6.63     18.46 o 
 -22   0   6       18.13       27.92     17.99 o 
 -20   0   6      511.09      473.30     43.07 o 
 -18   0   6     1412.49     1291.63     65.79 o 
 -16   0   6      257.27      249.43     28.87 o 
 -14   0   6      332.11      329.41     29.82 o 
 -12   0   6        2.11        7.10      9.47 o 
 -10   0   6      686.85      873.40     17.06 o 
  -8   0   6       25.73       11.25      3.31 o 
  -6   0   6     5807.05     6561.01     49.95 o 
  -4   0   6     1624.15     2040.90     26.15 o 
  -2   0   6      381.28      313.90     12.64 o 
   0   0   6     3936.08     4763.10    121.99 o 
   2   0   6    14797.69    16934.96    387.48 o 
   4   0   6       99.44      124.38      7.60 o 
   6   0   6        7.11       14.96      4.01 o 
   8   0   6      586.84      466.36     15.56 o 
  10   0   6     1045.17      915.18     22.56 o 
  12   0   6     1159.27     1234.51     95.53 o 
  14   0   6       33.93       10.92      5.28 o 
  16   0   6      175.96      198.31     29.34 o 
 -25   1   6       31.90       59.16     27.45 o 
 -23   1   6      134.23      142.93     22.92 o 
 -21   1   6       52.73       52.84     17.51 o 
 -19   1   6        0.09        3.81      8.35 o 
 -17   1   6      114.30      104.43     16.40 o 
 -15   1   6      125.47      142.77     17.07 o 
 -13   1   6      712.96      684.15     32.18 o 
 -11   1   6       79.07       66.07      5.68 o 
  -9   1   6      631.10      691.77     11.15 o 
  -7   1   6     1424.58     1396.24     16.28 o 
  -5   1   6     1986.39     2358.17     21.10 o 
  -3   1   6      941.54     1231.34     14.14 o 
  -1   1   6    10420.53    10917.57    155.43 o 
   1   1   6     4828.49     5224.86     89.43 o 
   3   1   6       56.82       68.20      4.59 o 
   5   1   6      488.00      549.41     10.88 o 
   7   1   6      309.58      252.08      8.63 o 
   9   1   6     1352.81     1339.06     42.83 o 
  11   1   6       42.56       23.25      4.34 o 
  13   1   6      338.10      249.22      9.83 o 
  15   1   6       52.73       54.10     13.25 o 
  17   1   6      134.75      114.06     25.56 o 
  19   1   6      114.76      170.86     31.71 o 
 -24   2   6       86.02      127.08     18.70 o 
 -22   2   6        0.54        5.68     10.04 o 
 -20   2   6      138.83      138.81     20.05 o 
 -18   2   6       73.92       65.26     14.20 o 
 -16   2   6       55.70       39.28     11.79 o 
 -14   2   6       11.61       11.97      7.52 o 
 -12   2   6      145.74      151.68     15.22 o 
 -10   2   6      569.72      493.84     13.62 o 
  -8   2   6      204.68      206.82      6.86 o 
  -6   2   6     2014.44     2070.57     24.01 o 
  -4   2   6     2093.99     2086.61     89.30 o 
  -2   2   6     3727.55     4063.48     70.48 o 
   0   2   6      301.31      362.57      9.84 o 
   2   2   6      154.24      159.99      5.77 o 
   4   2   6       53.39       30.51      7.18 o 
   6   2   6      219.50      193.45      6.87 o 
   8   2   6      167.02      137.79      6.58 o 
  10   2   6      253.09      270.86     13.23 o 
  12   2   6       45.79       52.96      6.25 o 
  14   2   6        9.32       18.07      5.46 o 
  16   2   6        6.95        5.83      6.83 o 
  18   2   6       91.35      118.10     19.33 o 
  20   2   6       15.18       29.82     20.35 o 
 -23   3   6       23.86       42.92     12.98 o 
 -21   3   6       12.90       11.77     11.25 o 
 -19   3   6       33.31       39.83     13.42 o 
 -17   3   6      138.59      132.83     19.64 o 
 -15   3   6      372.60      360.74     23.70 o 
 -13   3   6       40.92       38.05      9.97 o 
 -11   3   6      121.34      127.91      9.98 o 
  -9   3   6     1455.92     1581.37     17.86 o 
  -7   3   6      628.34      682.67     11.63 o 
  -5   3   6      768.89      821.52     14.98 o 
  -3   3   6      191.01      257.58      7.55 o 
  -1   3   6     4649.53     5488.82    101.21 o 
   1   3   6      867.93     1098.26     21.96 o 
   3   3   6      367.48      411.64     11.25 o 
   5   3   6      281.71      246.60      7.50 o 
   7   3   6        6.89        3.06      2.40 o 
   9   3   6      203.72      207.80      8.88 o 
  11   3   6      188.52      178.85     10.36 o 
  13   3   6       38.89       40.22      6.71 o 
  15   3   6       56.33       84.61     11.27 o 
  17   3   6      235.20      227.16     24.42 o 
  19   3   6       42.93       67.07     17.73 o 
 -24   4   6        1.73        9.69     13.53 o 
 -22   4   6       35.16       36.71     12.40 o 
 -20   4   6      391.20      408.04     29.58 o 
 -18   4   6      495.78      462.75     29.36 o 
 -16   4   6      461.54      451.25     27.60 o 
 -14   4   6      201.97      197.59     18.85 o 
 -12   4   6      292.18      276.59     14.53 o 
 -10   4   6        7.18       11.62      4.76 o 
  -8   4   6      766.18      810.48     12.95 o 
  -6   4   6       28.72       41.12      4.07 o 
  -4   4   6      216.34      210.26      7.42 o 
  -2   4   6      831.89      936.91     17.65 o 
   0   4   6      272.29      398.29      9.78 o 
   2   4   6     3315.58     3484.18     60.42 o 
   4   4   6     2534.13     2648.55     69.19 o 
   6   4   6        3.37        6.09      2.73 o 
   8   4   6      315.61      326.33     12.05 o 
  10   4   6      820.31      704.81     18.00 o 
  12   4   6      934.44     1045.84     25.26 o 
  14   4   6        2.67       15.09      5.17 o 
  16   4   6       12.15        7.49      7.33 o 
  18   4   6       71.75       67.98     16.36 o 
  20   4   6        2.27       16.65     14.21 o 
 -23   5   6        3.65        8.11     10.04 o 
 -21   5   6       10.46        6.04      9.54 o 
 -19   5   6        0.68        4.98     11.36 o 
 -17   5   6      126.83      144.32     18.94 o 
 -15   5   6        3.99       14.30      8.98 o 
 -13   5   6      316.09      302.53     16.14 o 
 -11   5   6       78.65       57.97      8.58 o 
  -9   5   6      549.26      540.71     16.16 o 
  -7   5   6       24.48       34.46      4.11 o 
  -5   5   6        0.29        3.03      2.44 o 
  -3   5   6        0.23        1.94      2.31 o 
  -1   5   6       32.48       37.61      3.91 o 
   1   5   6     1435.91     1570.99     52.63 o 
   3   5   6      139.10      125.12      7.98 o 
   5   5   6       55.62       83.25      6.22 o 
   7   5   6      197.69      215.67     10.65 o 
   9   5   6     1170.76     1235.34     39.76 o 
  11   5   6      247.55      210.56     11.85 o 
  13   5   6      115.47       69.12      8.01 o 
  15   5   6       10.26       20.30      7.87 o 
  17   5   6       32.78       39.99     10.81 o 
  19   5   6       99.15      111.11     25.32 o 
 -22   6   6        6.42       19.64     11.33 o 
 -20   6   6        3.43       -3.86      8.43 o 
 -18   6   6        0.59       -8.93      9.09 o 
 -16   6   6      142.36      129.43     18.22 o 
 -14   6   6      251.60      285.77     21.63 o 
 -12   6   6      305.25      273.66     21.55 o 
 -10   6   6       41.05       27.15      5.55 o 
  -8   6   6       20.45       17.51      3.80 o 
  -6   6   6     1145.28     1234.17     23.87 o 
  -4   6   6      583.08      602.63     17.30 o 
  -2   6   6       82.12       82.50      6.59 o 
   0   6   6      591.75      576.56     22.40 o 
   2   6   6     1069.74      987.52     25.82 o 
   4   6   6      243.05      199.80      9.52 o 
   6   6   6        6.19       13.17      4.53 o 
   8   6   6      468.14      428.24     14.61 o 
  10   6   6       62.61       63.32      7.81 o 
  12   6   6      152.64      182.11     11.94 o 
  14   6   6      113.47      121.37     13.93 o 
  16   6   6       20.75       21.36      8.90 o 
  18   6   6        4.65       12.03     13.19 o 
 -21   7   6      104.76      101.40     22.36 o 
 -19   7   6       10.46       26.34     10.99 o 
 -17   7   6       19.36       27.31     11.99 o 
 -15   7   6      173.75      182.38     20.15 o 
 -13   7   6       75.00      105.23     12.16 o 
 -11   7   6       86.09       97.67     11.11 o 
  -9   7   6        1.58        1.42      4.32 o 
  -7   7   6      441.47      472.41     12.58 o 
  -5   7   6     1277.11     1282.03     26.02 o 
  -3   7   6      107.61      122.03      7.87 o 
  -1   7   6      301.13      287.08     10.70 o 
   1   7   6       59.83       71.27      6.78 o 
   3   7   6      601.35      476.60     14.50 o 
   5   7   6      986.14      877.99     25.15 o 
   7   7   6       31.61       26.98      5.77 o 
   9   7   6       36.75       30.40      6.23 o 
  11   7   6        2.67        3.37      4.99 o 
  13   7   6       11.10       27.33      8.55 o 
  15   7   6       37.78       66.84     12.45 o 
  17   7   6        4.73       -1.95      9.13 o 
 -20   8   6       94.28       71.22     19.95 o 
 -18   8   6      195.19      263.61     27.87 o 
 -16   8   6        0.10        3.74     10.20 o 
 -14   8   6      297.39      318.22     29.41 o 
 -12   8   6      116.38       90.39     11.55 o 
 -10   8   6        4.22        5.80      8.56 o 
  -8   8   6      166.35      166.46     17.21 o 
  -6   8   6      277.40      284.08     13.62 o 
  -4   8   6        9.53       11.83      3.75 o 
  -2   8   6        1.61        0.29      3.02 o 
   0   8   6       67.75       64.47      6.88 o 
   2   8   6       65.68       56.02      6.76 o 
   4   8   6      145.21      165.47     10.58 o 
   6   8   6      184.99      175.00     11.18 o 
   8   8   6       78.16       88.15      9.22 o 
  10   8   6      450.35      393.90     15.76 o 
  12   8   6      154.56      160.95     12.38 o 
  14   8   6        6.72        9.58      8.98 o 
  16   8   6       14.72       13.19      9.85 o 
 -19   9   6       46.53       53.01     18.32 o 
 -17   9   6        2.07       -3.93      9.88 o 
 -15   9   6       28.26       51.12     21.30 o 
 -13   9   6      313.00      293.50     18.63 o 
 -11   9   6       16.20       17.11      7.95 o 
  -9   9   6       72.89       72.92     13.48 o 
  -7   9   6       63.65       66.59      8.73 o 
  -5   9   6      240.44      217.83     11.19 o 
  -3   9   6        0.08        2.57      4.00 o 
  -1   9   6      782.26      789.98     19.14 o 
   1   9   6      185.63      201.86     11.24 o 
   3   9   6       60.94       75.39      8.30 o 
   5   9   6       49.39       57.56      7.65 o 
   7   9   6       11.30        7.71      5.29 o 
   9   9   6      201.98      206.09     14.32 o 
  11   9   6       79.41       65.36      9.52 o 
  13   9   6        0.00       -1.60      7.54 o 
  15   9   6        4.45        8.12     10.50 o 
 -18  10   6        0.93        5.46     13.95 o 
 -16  10   6       49.97       64.02     17.39 o 
 -14  10   6       11.93       19.60     10.69 o 
 -12  10   6      237.17      220.56     31.71 o 
 -10  10   6        0.46       10.74      8.53 o 
  -8  10   6       13.47       15.04      8.87 o 
  -6  10   6      284.71      294.53     22.25 o 
  -4  10   6        3.95       -2.02      8.05 o 
  -2  10   6       98.02      113.70     16.87 o 
   0  10   6      205.32      208.56     12.79 o 
   2  10   6        0.00        0.13      4.43 o 
   4  10   6       81.50      102.76      9.82 o 
   6  10   6       37.56       36.93      7.07 o 
   8  10   6       25.52       28.84      7.18 o 
  10  10   6        1.31        5.10      6.07 o 
  12  10   6       16.92       19.24     10.19 o 
  14  10   6        0.06        3.06      9.70 o 
 -17  11   6       46.01       82.83     29.34 o 
 -15  11   6      176.73      177.38     24.56 o 
 -13  11   6       42.58       45.49     13.99 o 
 -11  11   6        1.24        6.01      8.62 o 
  -9  11   6       46.52       68.28     14.73 o 
  -7  11   6      261.19      269.19     23.11 o 
  -5  11   6       74.21       61.73     11.74 o 
  -3  11   6       24.35       25.79      8.92 o 
  -1  11   6        4.04       15.18      7.86 o 
   1  11   6      278.04      310.00     15.70 o 
   3  11   6      141.33      137.48     12.36 o 
   5  11   6        4.13        7.18      5.61 o 
   7  11   6        0.01       -1.18      5.61 o 
   9  11   6       18.89       26.04      8.06 o 
  11  11   6        4.69       -0.10      9.63 o 
  13  11   6        4.03       -3.22     13.71 o 
 -14  12   6       61.89       77.54     18.66 o 
 -12  12   6        0.36       14.70     12.07 o 
 -10  12   6       25.95       31.00     12.21 o 
  -8  12   6       50.44       55.33     14.01 o 
  -6  12   6       77.86       55.85     21.30 o 
  -4  12   6       63.48       66.25     15.22 o 
  -2  12   6       94.85      106.45     15.01 o 
   0  12   6      219.14      286.85     26.38 o 
   2  12   6      259.25      303.24     16.88 o 
   4  12   6       42.42       42.12      8.37 o 
   6  12   6      150.82      141.92     14.09 o 
   8  12   6       14.99       20.43      9.27 o 
  10  12   6       48.96       39.36     11.99 o 
 -13  13   6       22.86       10.80     13.40 o 
 -11  13   6       39.71       42.89     15.20 o 
  -9  13   6       18.65        9.47     17.04 o 
  -7  13   6       17.96       23.66     17.04 o 
  -5  13   6        0.78       -1.82      9.98 o 
  -3  13   6       78.58       91.99     19.71 o 
  -1  13   6       32.39       20.83     20.35 o 
   1  13   6      385.74      387.68     21.66 o 
   3  13   6       86.52       76.22     11.29 o 
   5  13   6        1.11       -1.60      7.13 o 
   7  13   6        0.46       -6.10      8.00 o 
  -8  14   6        0.00       -6.63     16.57 o 
  -6  14   6       17.38       26.98     19.88 o 
  -4  14   6       55.92       67.33     18.06 o 
  -2  14   6      174.07      184.59     38.34 o 
   0  14   6      117.39      110.28     32.18 o 
   2  14   6        0.07        7.40     10.96 o 
   4  14   6        3.73        9.93     12.25 o 
 -23   1   7       18.47       14.16     13.22 o 
 -21   1   7       13.65       24.86     14.44 o 
 -19   1   7      210.76      193.48     22.39 o 
 -17   1   7        0.59        6.63      8.70 o 
 -15   1   7      362.32      309.49     22.24 o 
 -13   1   7      326.07      359.31     22.59 o 
 -11   1   7      208.12      226.19     10.40 o 
  -9   1   7     1023.91     1048.47     18.10 o 
  -7   1   7      556.98      511.88     10.46 o 
  -5   1   7      334.74      325.20      8.20 o 
  -3   1   7     3160.44     3451.28     39.20 o 
  -1   1   7     4030.05     4530.37     71.49 o 
   1   1   7       15.48        8.87      2.41 o 
   3   1   7     1309.24     1266.52     16.82 o 
   5   1   7     1037.10      977.96     25.10 o 
   7   1   7        8.08        4.39      2.79 o 
   9   1   7      351.31      246.40     34.69 o 
  11   1   7        7.37       27.13      4.95 o 
  13   1   7      560.63      582.44     16.18 o 
  15   1   7        8.51        7.17      5.86 o 
  17   1   7        5.40        5.21     13.25 o 
 -24   2   7       76.14       94.91     21.08 o 
 -22   2   7       51.77       49.54     15.02 o 
 -20   2   7       71.40       84.41     17.06 o 
 -18   2   7      433.12      309.31     25.04 o 
 -16   2   7     1236.84     1082.98     41.41 o 
 -14   2   7      420.92      456.39     25.74 o 
 -12   2   7       26.43       32.18      9.04 o 
 -10   2   7      367.60      306.26     11.66 o 
  -8   2   7     1166.83     1146.38     20.15 o 
  -6   2   7       55.03       58.46      4.60 o 
  -4   2   7      573.86      491.60     20.91 o 
  -2   2   7        6.41        4.41      2.67 o 
   0   2   7     1341.49     1404.72     18.70 o 
   2   2   7      827.16      761.13     12.94 o 
   4   2   7      365.46      338.80      9.07 o 
   6   2   7      357.58      241.18     12.75 o 
   8   2   7      124.05      187.00      8.12 o 
  10   2   7     1707.78     1881.68     26.20 o 
  12   2   7      219.66      167.28     11.01 o 
  14   2   7      186.81      150.06     11.13 o 
  16   2   7       48.18       63.45     11.01 o 
  18   2   7      121.25      100.34     26.50 o 
 -23   3   7        2.54        1.37     13.06 o 
 -21   3   7       10.88       20.39     11.85 o 
 -19   3   7       32.41       32.07     12.88 o 
 -17   3   7        2.50        2.75      8.68 o 
 -15   3   7       42.91       47.50     11.85 o 
 -13   3   7      396.66      390.70     23.55 o 
 -11   3   7      162.66      158.13      9.64 o 
  -9   3   7      151.63      151.00      6.42 o 
  -7   3   7       96.43       79.98      5.32 o 
  -5   3   7     1339.08     1436.76     21.23 o 
  -3   3   7      483.43      604.88     14.05 o 
  -1   3   7        0.24        7.05      2.85 o 
   1   3   7     3286.49     3377.26     47.62 o 
   3   3   7     5839.82     6279.94    109.71 o 
   5   3   7      547.99      480.56     11.05 o 
   7   3   7     1917.99     2059.44     42.50 o 
   9   3   7      599.61      512.25     15.69 o 
  11   3   7      962.16      865.47     32.11 o 
  13   3   7      299.80      347.51     16.32 o 
  15   3   7        1.15        3.61      6.86 o 
  17   3   7       22.46       49.89     13.22 o 
  19   3   7       12.75       13.34     19.64 o 
 -24   4   7       16.62       22.10     15.09 o 
 -22   4   7      141.87      123.42     22.10 o 
 -20   4   7       69.79       81.27     23.43 o 
 -18   4   7       24.05       17.28     10.46 o 
 -16   4   7      143.51      128.67     18.24 o 
 -14   4   7        5.55       10.41      8.03 o 
 -12   4   7      115.46      148.06     12.26 o 
 -10   4   7       40.00       26.20      5.40 o 
  -8   4   7      173.82      192.70      7.36 o 
  -6   4   7     1674.78     1692.61     33.75 o 
  -4   4   7     1849.50     2074.23     42.99 o 
  -2   4   7      231.28      236.71      8.04 o 
   0   4   7       10.07       13.53      3.27 o 
   2   4   7      237.21      201.01      8.16 o 
   4   4   7        2.59        1.00      2.74 o 
   6   4   7      174.81      239.71      9.50 o 
   8   4   7      577.49      525.51     15.83 o 
  10   4   7      182.33      225.53     12.13 o 
  12   4   7      147.65      172.72     11.56 o 
  14   4   7       14.97        6.99      5.79 o 
  16   4   7       39.36       36.98      9.97 o 
  18   4   7       16.29       31.24     15.06 o 
 -23   5   7      167.21      195.54     22.45 o 
 -21   5   7      156.43      164.18     23.65 o 
 -19   5   7       17.20       13.50     12.05 o 
 -17   5   7       92.41      122.20     19.04 o 
 -15   5   7        1.60       -5.83      7.85 o 
 -13   5   7      429.30      403.27     22.08 o 
 -11   5   7        0.05       10.35      5.70 o 
  -9   5   7      151.55      140.49      8.85 o 
  -7   5   7      462.44      445.78     11.00 o 
  -5   5   7       11.06        1.10      2.48 o 
  -3   5   7     1119.74     1084.66     39.07 o 
  -1   5   7       49.73       52.00      5.68 o 
   1   5   7       18.75       14.36      3.81 o 
   3   5   7      331.35      305.65     11.41 o 
   5   5   7      224.74      219.77      9.38 o 
   7   5   7      457.49      457.49     15.04 o 
   9   5   7       66.43       74.13      8.08 o 
  11   5   7      137.96      138.21     10.81 o 
  13   5   7       11.40       16.26      6.06 o 
  15   5   7       61.05       74.32     12.23 o 
  17   5   7        2.51       12.58      9.52 o 
 -22   6   7       60.40       72.98     15.92 o 
 -20   6   7       56.04       78.65     18.18 o 
 -18   6   7        6.14        9.43     10.44 o 
 -16   6   7      160.47      173.05     20.68 o 
 -14   6   7      345.85      350.32     24.22 o 
 -12   6   7        5.87        7.61      5.87 o 
 -10   6   7        0.01       -0.15      3.80 o 
  -8   6   7      332.35      367.30     10.47 o 
  -6   6   7      546.15      538.62     12.51 o 
  -4   6   7        1.82        5.53      3.21 o 
  -2   6   7       55.58       66.91      6.51 o 
   0   6   7      313.83      318.64     11.42 o 
   2   6   7        3.05       13.85      4.17 o 
   4   6   7       61.36       61.11      7.11 o 
   6   6   7      116.58      128.08      9.71 o 
   8   6   7       84.61       74.96      8.32 o 
  10   6   7      626.52      660.32     27.61 o 
  12   6   7      179.67      185.06     12.78 o 
  14   6   7       28.78       32.58     10.02 o 
  16   6   7      107.36      118.42     15.32 o 
  18   6   7       54.76       56.80     26.98 o 
 -21   7   7        2.25       -0.89     13.57 o 
 -19   7   7        0.01        8.02     10.91 o 
 -17   7   7        6.13       12.56     10.91 o 
 -15   7   7      149.49      133.97     18.71 o 
 -13   7   7      327.75      360.28     19.61 o 
 -11   7   7      381.81      341.47     51.04 o 
  -9   7   7       35.16       23.32      5.77 o 
  -7   7   7       41.80       42.03      5.59 o 
  -5   7   7      147.88      153.87      9.02 o 
  -3   7   7        1.95        3.18      2.99 o 
  -1   7   7       80.19       94.61      7.74 o 
   1   7   7        1.20       -0.94      3.33 o 
   3   7   7     3753.88     3737.65     63.46 o 
   5   7   7     3634.24     3527.90    116.45 o 
   7   7   7      197.54      220.22     12.24 o 
   9   7   7       34.99       36.01      6.98 o 
  11   7   7      297.98      282.63     14.40 o 
  13   7   7      217.61      235.83     18.50 o 
  15   7   7        0.40       -5.17      8.58 o 
  17   7   7       10.02       21.40     13.75 o 
 -20   8   7        5.87       11.66     15.16 o 
 -18   8   7       39.07       44.33     15.24 o 
 -16   8   7       89.67       85.43     19.17 o 
 -14   8   7       41.39       34.71      9.58 o 
 -12   8   7       25.22        5.12      7.94 o 
 -10   8   7       36.84       52.05     11.54 o 
  -8   8   7       73.17       91.09     14.34 o 
  -6   8   7      114.35      128.76      8.81 o 
  -4   8   7       56.20       49.80      6.20 o 
  -2   8   7      131.34      116.00      8.73 o 
   0   8   7       27.24       41.73      6.13 o 
   2   8   7      112.68      137.00     10.09 o 
   4   8   7       74.71       95.61      9.16 o 
   6   8   7      260.66      256.28     13.16 o 
   8   8   7        4.86        6.39      5.31 o 
  10   8   7       44.74       62.05      8.99 o 
  12   8   7       22.28       39.16      8.40 o 
  14   8   7        3.86        1.90      9.09 o 
  16   8   7       50.51       55.21     20.74 o 
 -19   9   7       10.70       19.61     15.56 o 
 -17   9   7       48.36       58.22     25.56 o 
 -15   9   7       36.35       48.70     15.16 o 
 -13   9   7       64.66       56.57     13.55 o 
 -11   9   7       19.33       25.72     10.44 o 
  -9   9   7       90.17      122.88     17.03 o 
  -7   9   7      271.83      259.61     14.11 o 
  -5   9   7       55.87       61.21      7.37 o 
  -3   9   7      383.89      367.90     13.64 o 
  -1   9   7        0.82        4.06      4.27 o 
   1   9   7     1136.76     1174.98     33.37 o 
   3   9   7      753.54      694.00     22.10 o 
   5   9   7      172.40      155.09     11.46 o 
   7   9   7       14.14       11.05      5.84 o 
   9   9   7       26.79       30.18      7.64 o 
  11   9   7       20.97       29.67      7.78 o 
  13   9   7        2.94        6.56      9.77 o 
  15   9   7       48.29       46.22     18.55 o 
 -18  10   7        0.35       10.41     18.93 o 
 -16  10   7       17.17       49.70     24.14 o 
 -14  10   7       14.61       12.31     16.09 o 
 -12  10   7       23.88       33.57     12.21 o 
 -10  10   7        1.18        9.78      8.87 o 
  -8  10   7        4.48       16.33      9.43 o 
  -6  10   7       78.53       82.67     10.36 o 
  -4  10   7      126.13      123.09     12.16 o 
  -2  10   7       29.43       24.70      6.16 o 
   0  10   7      815.09      851.41     27.58 o 
   2  10   7     1215.80     1209.17     42.60 o 
   4  10   7       13.57       21.75      6.40 o 
   6  10   7      210.50      188.26     13.05 o 
   8  10   7      103.25       93.77     10.81 o 
  10  10   7       67.66       70.54     10.60 o 
  12  10   7       20.82       17.56     10.56 o 
 -15  11   7       79.18       85.19     29.34 o 
 -13  11   7       13.96       18.13     14.67 o 
 -11  11   7        6.53        1.89     12.31 o 
  -9  11   7        2.68        4.73     12.78 o 
  -7  11   7       20.93       31.44     11.88 o 
  -5  11   7        6.12        3.61      6.41 o 
  -3  11   7       47.75       31.63      8.36 o 
  -1  11   7        0.97        2.72      5.38 o 
   1  11   7       23.12       26.98      7.37 o 
   3  11   7      272.01      281.67     15.02 o 
   5  11   7      122.17      108.73     10.97 o 
   7  11   7       38.03       33.01      7.78 o 
   9  11   7        2.43        7.56      7.65 o 
  11  11   7       67.46       67.32     13.65 o 
 -14  12   7       10.12        9.50     12.94 o 
 -12  12   7       67.36       85.73     18.22 o 
 -10  12   7       22.44       28.91     15.38 o 
  -8  12   7        1.63       17.04     13.73 o 
  -6  12   7       76.23       59.64     21.77 o 
  -4  12   7       15.00        4.78      6.74 o 
  -2  12   7      206.22      202.37     16.59 o 
   0  12   7      284.22      232.14     18.00 o 
   2  12   7        0.33        5.85      6.21 o 
   4  12   7       47.85       52.22      9.82 o 
   6  12   7       10.60       29.99      8.93 o 
   8  12   7        4.34        9.09      8.19 o 
 -11  13   7       33.38       42.38     16.44 o 
  -9  13   7       10.31        7.57     16.57 o 
  -7  13   7       68.47       73.83     25.08 o 
  -5  13   7       19.05       22.72     17.99 o 
  -3  13   7        3.27        3.42      8.62 o 
  -1  13   7       39.12       48.64     11.27 o 
   1  13   7       41.11       43.24     10.83 o 
   3  13   7        0.15        5.95      7.60 o 
   5  13   7       16.99       17.34      9.11 o 
   7  13   7        4.90        1.15     11.07 o 
  -4  14   7       38.95       38.74     12.93 o 
  -2  14   7      104.99      113.65     18.40 o 
   0  14   7      123.46      142.54     20.17 o 
   2  14   7        3.67       -0.42     12.88 o 
 -24   0   8       29.87       23.66     21.30 o 
 -22   0   8       21.06        8.05     14.20 o 
 -20   0   8      124.96       61.53     21.30 o 
 -18   0   8     1970.47     1541.53     73.83 o 
 -16   0   8     1315.14     1277.43     64.37 o 
 -14   0   8       75.62       62.00     18.46 o 
 -12   0   8      244.29      241.38     27.45 o 
 -10   0   8        8.87        8.22      4.71 o 
  -8   0   8      410.17      512.08     16.96 o 
  -6   0   8      305.21      236.99     10.76 o 
  -4   0   8     1185.76     1186.43     22.88 o 
  -2   0   8       13.05        8.51      3.55 o 
   0   0   8     2893.55     3275.99     55.52 o 
   2   0   8       20.54       27.65      5.39 o 
   4   0   8      617.08      730.46     19.80 o 
   6   0   8      900.67      689.88     20.29 o 
   8   0   8     4072.71     4334.02     91.80 o 
  10   0   8      310.99      228.56     14.56 o 
  12   0   8      860.11      701.93     23.68 o 
  14   0   8      101.49      128.27     19.89 o 
  16   0   8       78.26       81.79     18.89 o 
 -23   1   8       65.03       91.36     19.75 o 
 -21   1   8       33.46       22.74     11.79 o 
 -19   1   8        1.62        2.72      8.84 o 
 -17   1   8       10.08       25.54     14.20 o 
 -15   1   8        1.34        5.63      7.39 o 
 -13   1   8       18.23       47.33     11.88 o 
 -11   1   8       51.30       26.80      9.35 o 
  -9   1   8       81.95       85.35      5.94 o 
  -7   1   8       99.42      114.61      6.25 o 
  -5   1   8      622.08      531.33     11.01 o 
  -3   1   8      501.36      396.99      9.68 o 
  -1   1   8      141.34      166.44      6.69 o 
   1   1   8      827.49      755.82     13.61 o 
   3   1   8      138.26      148.13      8.14 o 
   5   1   8      275.58      234.53      8.60 o 
   7   1   8      766.82      873.18     19.21 o 
   9   1   8     2243.36     1941.07     42.64 o 
  11   1   8     1503.27     1655.36     27.92 o 
  13   1   8        5.32       13.51      6.09 o 
  15   1   8       72.88       67.46      9.36 o 
 -24   2   8       11.49        8.99     21.30 o 
 -22   2   8       90.22       57.33     18.40 o 
 -20   2   8        8.11        8.85     11.25 o 
 -18   2   8       50.43       43.03     13.48 o 
 -16   2   8      191.50      178.91     20.72 o 
 -14   2   8      156.76      144.03     17.55 o 
 -12   2   8       46.00       52.29     11.70 o 
 -10   2   8      676.66      656.01     17.76 o 
  -8   2   8      219.72      236.00      8.18 o 
  -6   2   8      946.24      978.03     15.70 o 
  -4   2   8        0.86        0.90      2.10 o 
  -2   2   8        0.00        1.12      2.18 o 
   0   2   8      365.52      398.89     10.06 o 
   2   2   8        7.62        7.29      2.65 o 
   4   2   8      126.82      148.35      7.32 o 
   6   2   8      108.44      119.47     12.73 o 
   8   2   8      906.29      833.19     18.14 o 
  10   2   8      141.52      144.47      9.68 o 
  12   2   8      249.11      271.83     13.85 o 
  14   2   8        7.99       10.51      6.16 o 
  16   2   8        6.81       11.49      8.19 o 
  18   2   8        5.05       26.50     17.51 o 
 -23   3   8        0.13       -0.41     12.55 o 
 -21   3   8      124.71      121.78     21.09 o 
 -19   3   8       15.10        3.63      9.77 o 
 -17   3   8      226.99      191.93     22.36 o 
 -15   3   8      123.49       90.39     15.83 o 
 -13   3   8       37.84       67.57     13.14 o 
 -11   3   8      179.75      180.63     11.09 o 
  -9   3   8      801.73      793.03     17.57 o 
  -7   3   8      104.95       86.03      5.95 o 
  -5   3   8      190.64      160.81     11.83 o 
  -3   3   8       75.23       72.16      5.71 o 
  -1   3   8       69.16       57.19      4.91 o 
   1   3   8      105.26       85.87      6.41 o 
   3   3   8      123.60      130.00      7.42 o 
   5   3   8      819.66      757.52     16.47 o 
   7   3   8       15.67       21.98      4.75 o 
   9   3   8      848.86      754.43     19.86 o 
  11   3   8      899.76      907.87     22.65 o 
  13   3   8       83.18       75.79      9.38 o 
  15   3   8       17.18       16.68      8.65 o 
  17   3   8        3.26       20.96     10.08 o 
 -22   4   8        9.69       21.56     15.69 o 
 -20   4   8        9.71       10.91     11.25 o 
 -18   4   8      266.41      228.63     24.18 o 
 -16   4   8      901.91      778.14     37.13 o 
 -14   4   8      241.68      198.14     20.58 o 
 -12   4   8      744.77      742.09     25.78 o 
 -10   4   8      102.08      102.62      8.25 o 
  -8   4   8      678.23      625.13     20.05 o 
  -6   4   8       56.48       59.50      5.33 o 
  -4   4   8       15.46       15.38      3.51 o 
  -2   4   8       14.83       19.50      3.57 o 
   0   4   8      475.21      486.06     11.23 o 
   2   4   8      685.85      656.89     16.43 o 
   4   4   8     2886.54     2762.93     40.70 o 
   6   4   8     2131.08     1921.92     40.13 o 
   8   4   8       21.84       31.72      6.07 o 
  10   4   8       85.91       83.78      9.17 o 
  12   4   8       74.64       57.21      8.20 o 
  14   4   8      355.11      391.47     16.88 o 
  16   4   8       14.83       17.17      9.51 o 
  18   4   8        5.43        7.56     13.14 o 
 -23   5   8       12.65       23.66     21.30 o 
 -21   5   8       40.00       66.34     18.07 o 
 -19   5   8      179.11      178.47     23.55 o 
 -17   5   8        6.65       11.82      9.32 o 
 -15   5   8      227.12      207.89     22.06 o 
 -13   5   8      620.87      645.89     31.28 o 
 -11   5   8      203.71      190.11     12.98 o 
  -9   5   8       96.49       87.97     11.27 o 
  -7   5   8       39.42       53.36      5.38 o 
  -5   5   8       24.26       28.48      4.23 o 
  -3   5   8      613.81      590.85     14.80 o 
  -1   5   8       12.64       16.38      3.99 o 
   1   5   8     1323.94     1288.94     25.60 o 
   3   5   8     1640.96     1545.34     26.03 o 
   5   5   8     2285.77     2251.52     58.03 o 
   7   5   8      615.59      658.74     18.72 o 
   9   5   8       36.07       29.16      6.49 o 
  11   5   8      221.50      268.86     14.10 o 
  13   5   8        8.27        5.65      6.44 o 
  15   5   8        2.71       12.87      8.67 o 
  17   5   8       10.10       19.05     11.29 o 
 -22   6   8        0.77       -0.29     14.53 o 
 -20   6   8        0.58        2.00     12.18 o 
 -18   6   8       44.25       41.84     14.49 o 
 -16   6   8      395.75      384.22     27.91 o 
 -14   6   8     1022.96     1059.24     53.48 o 
 -12   6   8      652.90      563.70     23.18 o 
 -10   6   8      135.66       93.50     25.72 o 
  -8   6   8      662.58      658.72     14.44 o 
  -6   6   8      997.50      964.49     19.53 o 
  -4   6   8        0.14        1.32      3.13 o 
  -2   6   8      407.64      331.89     12.05 o 
   0   6   8       16.39       20.73      4.71 o 
   2   6   8     1364.45     1376.23     30.32 o 
   4   6   8      115.95      124.23      9.79 o 
   6   6   8      640.53      625.54     19.32 o 
   8   6   8       22.28       35.69      6.94 o 
  10   6   8        7.38        2.18      5.25 o 
  12   6   8       63.93       79.23      9.97 o 
  14   6   8       20.43       24.26      9.38 o 
  16   6   8        2.13        4.70     10.35 o 
 -21   7   8       28.05       55.97     18.86 o 
 -19   7   8       40.11       46.78     16.03 o 
 -17   7   8       18.92       19.90     12.28 o 
 -15   7   8      120.97      127.09     31.95 o 
 -13   7   8       15.66       23.42      8.75 o 
 -11   7   8      183.29      166.99     58.25 o 
  -9   7   8      147.45      142.46     13.04 o 
  -7   7   8       96.38       97.59      7.97 o 
  -5   7   8       88.99       85.39      7.57 o 
  -3   7   8       34.00       51.67      6.41 o 
  -1   7   8        2.79        3.22      3.51 o 
   1   7   8      490.73      526.77     16.79 o 
   3   7   8     1073.08      986.29     22.39 o 
   5   7   8      261.16      231.71     12.67 o 
   7   7   8       18.28       16.89      6.08 o 
   9   7   8        2.18        5.38      5.96 o 
  11   7   8       80.19       70.79      9.98 o 
  13   7   8      132.45       98.61     11.39 o 
  15   7   8       16.45       26.16     11.56 o 
 -20   8   8        0.27       -1.89     22.24 o 
 -18   8   8        3.27       -2.70     10.67 o 
 -16   8   8      323.03      353.94     28.02 o 
 -14   8   8       80.49       95.05     17.21 o 
 -12   8   8      281.93      269.46     22.21 o 
 -10   8   8       93.32       71.92     13.67 o 
  -8   8   8       56.08       57.35      9.74 o 
  -6   8   8      309.29      320.63     12.40 o 
  -4   8   8       52.81       60.88      6.96 o 
  -2   8   8      324.12      285.07     12.23 o 
   0   8   8      106.26      119.76      9.74 o 
   2   8   8      254.91      265.52     12.73 o 
   4   8   8      126.05      137.90     10.89 o 
   6   8   8        8.30       22.48      6.01 o 
   8   8   8        2.08        5.88      5.39 o 
  10   8   8        0.00        1.45      5.55 o 
  12   8   8        5.72        8.43      7.49 o 
  14   8   8        7.40        1.80      9.20 o 
 -19   9   8        8.75       10.89     24.61 o 
 -15   9   8      440.00      509.27     45.91 o 
 -13   9   8       81.70       87.55     16.56 o 
 -11   9   8      257.03      232.38     22.92 o 
  -9   9   8      139.80      150.26     19.24 o 
  -7   9   8       19.86       18.93     13.25 o 
  -5   9   8      136.49      131.13      9.86 o 
  -3   9   8        0.63        6.53      4.54 o 
  -1   9   8       89.27       92.70      9.09 o 
   1   9   8        3.13        1.98      4.59 o 
   3   9   8      473.82      463.87     17.40 o 
   5   9   8      346.61      319.75     14.82 o 
   7   9   8       52.80       60.13      9.15 o 
   9   9   8       38.33       52.82      9.27 o 
  11   9   8       37.66       33.76      9.19 o 
  13   9   8        4.59        3.86      8.95 o 
 -14  10   8      668.59      554.23     47.33 o 
 -12  10   8       69.52       54.17     14.56 o 
 -10  10   8        5.16        1.00      9.02 o 
  -8  10   8       26.17       34.83     12.18 o 
  -6  10   8      375.46      382.10     18.53 o 
  -4  10   8       59.07       71.73      8.90 o 
  -2  10   8        0.03       -0.81      4.30 o 
   0  10   8       18.12       22.77      6.16 o 
   2  10   8        2.67        5.61      5.29 o 
   4  10   8      100.09      103.56     10.78 o 
   6  10   8        4.13        9.37      6.02 o 
   8  10   8       24.39       25.03      7.63 o 
  10  10   8        1.25        4.99      7.77 o 
 -13  11   8      183.77      179.38     33.13 o 
 -11  11   8       12.32       23.19     15.62 o 
  -9  11   8       13.69       17.16     11.36 o 
  -7  11   8        0.02        5.72      8.96 o 
  -5  11   8       67.79       49.11      9.87 o 
  -3  11   8       42.77       49.37     10.18 o 
  -1  11   8      170.26      176.16     12.82 o 
   1  11   8       76.00       97.97     10.78 o 
   3  11   8        0.11        1.72      5.64 o 
   5  11   8       44.17       48.63      8.69 o 
   7  11   8      154.56      178.38     14.53 o 
   9  11   8       91.86      130.43     13.70 o 
 -12  12   8       44.81       55.85     24.14 o 
 -10  12   8        0.09        9.47     15.62 o 
  -8  12   8        0.79       -1.42     11.83 o 
  -6  12   8       38.52       62.96     16.54 o 
  -4  12   8        3.77        1.21      6.78 o 
  -2  12   8       61.07       61.78     11.77 o 
   0  12   8       44.00       47.52      9.55 o 
   2  12   8        8.33       13.80      7.62 o 
   4  12   8       28.46       38.58      8.93 o 
   6  12   8       11.03        8.24      8.15 o 
   8  12   8       63.89       79.58     15.11 o 
  -9  13   8       27.35       23.66     19.41 o 
  -7  13   8        2.18        8.52     17.04 o 
  -5  13   8        0.00       -3.31     12.78 o 
  -3  13   8        0.22        1.07      8.19 o 
  -1  13   8        8.57       11.96      9.49 o 
   1  13   8        1.73        1.69      9.51 o 
   3  13   8       10.02       14.39      8.95 o 
 -23   1   9        0.01        6.86     11.71 o 
 -21   1   9        3.92        6.22     10.91 o 
 -19   1   9        1.06       -2.65      8.23 o 
 -17   1   9        1.47        5.23      8.83 o 
 -15   1   9       89.98       87.79     16.73 o 
 -13   1   9       56.51       39.76     12.38 o 
 -11   1   9        4.58       10.38      8.62 o 
  -9   1   9     4741.14     4695.49     37.51 o 
  -7   1   9      144.61      159.74      7.79 o 
  -5   1   9     1726.87     1733.75     25.27 o 
  -3   1   9       21.36       19.40      3.49 o 
  -1   1   9       47.38       38.66      4.35 o 
   1   1   9       60.91       67.84      5.66 o 
   3   1   9        5.65       15.55      3.63 o 
   5   1   9      633.86      638.66     14.41 o 
   7   1   9      692.03      750.66     17.60 o 
   9   1   9     2511.84     2458.42     39.81 o 
  11   1   9        8.33       13.45      4.94 o 
  13   1   9       24.24       38.15      7.78 o 
  15   1   9        0.72       -8.74      8.85 o 
 -22   2   9       17.70       25.19     15.63 o 
 -20   2   9       57.80       63.88     16.64 o 
 -18   2   9      467.19      412.14     29.50 o 
 -16   2   9      444.49      376.31     26.43 o 
 -14   2   9      478.11      428.48     27.26 o 
 -12   2   9       61.43       42.16     12.21 o 
 -10   2   9      470.23      504.24     17.25 o 
  -8   2   9     1110.22     1113.67     21.56 o 
  -6   2   9       49.24       50.31      5.23 o 
  -4   2   9      446.06      357.10     15.00 o 
  -2   2   9      697.80      614.96     12.85 o 
   0   2   9        2.16        3.99      2.57 o 
   2   2   9       86.10       70.79      5.80 o 
   4   2   9       57.56       79.44      6.37 o 
   6   2   9     1185.68     1061.19     20.67 o 
   8   2   9     1449.98     1557.01     35.47 o 
  10   2   9      383.17      336.17     14.83 o 
  12   2   9        0.04       -0.12      5.47 o 
  14   2   9       47.84       66.87     10.04 o 
  16   2   9       31.39       43.21     11.86 o 
 -23   3   9       25.56       46.52     18.91 o 
 -21   3   9      105.48      111.43     21.09 o 
 -19   3   9       30.94       64.29     16.69 o 
 -17   3   9      369.58      370.28     27.75 o 
 -15   3   9      294.08      239.90     22.42 o 
 -13   3   9      306.84      302.30     55.14 o 
 -11   3   9      739.14      748.76     21.09 o 
  -9   3   9      380.24      369.55     13.61 o 
  -7   3   9      218.10      176.14      8.17 o 
  -5   3   9       84.08       87.13      6.84 o 
  -3   3   9        6.61        6.75      3.09 o 
  -1   3   9      159.67      160.48      7.56 o 
   1   3   9      209.73      188.80      8.83 o 
   3   3   9        0.12       -1.04      2.92 o 
   5   3   9      825.13      662.83     18.09 o 
   7   3   9      906.43      998.25     20.78 o 
   9   3   9        2.76       10.98      6.00 o 
  11   3   9      194.54      263.07     15.18 o 
  13   3   9      208.34      216.90     14.25 o 
  15   3   9        0.47        1.30      6.93 o 
  17   3   9       45.96       47.92     13.63 o 
 -22   4   9       22.92       23.06     15.97 o 
 -20   4   9        0.77        5.79     12.05 o 
 -18   4   9        0.01        5.55      9.83 o 
 -16   4   9       23.46       29.21     12.18 o 
 -14   4   9      628.29      578.45     31.44 o 
 -12   4   9     1906.97     1760.13     78.33 o 
 -10   4   9     1164.47     1079.56     30.86 o 
  -8   4   9        0.90        4.46      3.20 o 
  -6   4   9      656.81      683.06     16.02 o 
  -4   4   9      361.60      304.05     11.38 o 
  -2   4   9      158.96      165.84      8.45 o 
   0   4   9       19.81       27.98      4.54 o 
   2   4   9      147.48      125.20      9.78 o 
   4   4   9       12.61        8.58      4.09 o 
   6   4   9      210.89      241.05     12.50 o 
   8   4   9       31.59       48.20      7.56 o 
  10   4   9      970.43      935.64     24.03 o 
  12   4   9      479.58      510.00     19.24 o 
  14   4   9        0.21        9.14      7.39 o 
  16   4   9        1.37       -1.41      9.96 o 
 -21   5   9        0.05        1.61     13.76 o 
 -19   5   9       19.71       17.20     12.03 o 
 -17   5   9       10.68       11.00     10.69 o 
 -15   5   9      506.50      418.88     28.78 o 
 -13   5   9       16.97       16.69     10.87 o 
 -11   5   9      537.02      543.29     20.16 o 
  -9   5   9       41.28       33.33      9.07 o 
  -7   5   9       22.12       28.31      4.57 o 
  -5   5   9       87.95       93.91      7.08 o 
  -3   5   9       30.65       39.16      5.66 o 
  -1   5   9      124.99      130.44      9.09 o 
   1   5   9       30.56       36.44      5.77 o 
   3   5   9      557.48      480.18     14.17 o 
   5   5   9      184.21      150.98     10.94 o 
   7   5   9        0.17        2.40      4.58 o 
   9   5   9       60.59       64.31      8.97 o 
  11   5   9      147.13      167.48     12.92 o 
  13   5   9       20.42       45.26      9.10 o 
  15   5   9       76.06      101.06     17.56 o 
 -20   6   9        8.09       -1.48     17.75 o 
 -18   6   9        0.11        1.06     10.78 o 
 -16   6   9       24.06       16.58     11.58 o 
 -14   6   9       15.73        8.77     10.51 o 
 -12   6   9      235.20      225.08     17.02 o 
 -10   6   9      639.35      586.20     39.31 o 
  -8   6   9        5.84        3.48      4.21 o 
  -6   6   9      350.87      335.76     12.46 o 
  -4   6   9       16.27       23.45      4.81 o 
  -2   6   9      216.08      231.59     10.88 o 
   0   6   9        1.24       -0.35      3.50 o 
   2   6   9      191.81      158.53     10.75 o 
   4   6   9       63.37       57.27      7.73 o 
   6   6   9        4.83        3.52      4.75 o 
   8   6   9        9.96       15.26      6.14 o 
  10   6   9      121.95      132.91     12.31 o 
  12   6   9       40.54       52.95      9.90 o 
  14   6   9        0.26        9.48     10.22 o 
 -19   7   9       54.75       86.53     18.88 o 
 -17   7   9      155.83      174.17     24.61 o 
 -15   7   9     1338.64     1287.46     68.39 o 
 -13   7   9      468.74      452.23     23.01 o 
 -11   7   9       42.76       33.46     11.36 o 
  -9   7   9        8.37        9.92      5.61 o 
  -7   7   9      206.72      217.18     10.83 o 
  -5   7   9      327.97      324.50     12.77 o 
  -3   7   9      141.56      136.53      9.76 o 
  -1   7   9       62.61       51.49      6.93 o 
   1   7   9      208.65      202.88     12.09 o 
   3   7   9      585.37      570.92     18.03 o 
   5   7   9        3.31        4.52      4.54 o 
   7   7   9        7.03        8.33      5.54 o 
   9   7   9       16.01        9.18      6.40 o 
  11   7   9       17.17       20.70      7.75 o 
  13   7   9      135.74      138.58     14.26 o 
 -18   8   9       10.54        4.08     12.60 o 
 -16   8   9       32.35       64.07     17.17 o 
 -14   8   9      794.16      815.49     56.32 o 
 -12   8   9      642.79      617.60     33.05 o 
 -10   8   9       60.90       47.05     12.55 o 
  -8   8   9       61.94       60.97      9.42 o 
  -6   8   9       19.59       22.11      5.41 o 
  -4   8   9       14.65       14.68      4.98 o 
  -2   8   9      117.49      107.23      9.52 o 
   0   8   9       97.47       93.53      9.24 o 
   2   8   9      188.12      162.95     11.85 o 
   4   8   9        0.94        1.06      4.74 o 
   6   8   9       12.92       13.89      6.04 o 
   8   8   9       78.96       82.56     10.09 o 
  10   8   9      174.70      209.19     15.31 o 
  12   8   9      167.19      201.39     15.80 o 
 -17   9   9        0.10       -6.15     15.62 o 
 -15   9   9       19.70       28.87     19.41 o 
 -13   9   9       36.98       43.42     13.19 o 
 -11   9   9      126.15      138.67     20.08 o 
  -9   9   9      198.27      165.79     20.74 o 
  -7   9   9        6.45        1.99      8.46 o 
  -5   9   9      162.36      148.33     10.93 o 
  -3   9   9       15.54       26.48      6.19 o 
  -1   9   9       20.30       14.41      5.37 o 
   1   9   9       18.47       17.10      6.06 o 
   3   9   9        1.73        4.11      4.97 o 
   5   9   9      135.16      132.65     12.09 o 
   7   9   9       67.53       67.31      9.69 o 
   9   9   9       15.48       17.66      8.07 o 
  11   9   9       84.39       86.60     12.29 o 
 -14  10   9        9.74       15.62     16.57 o 
 -12  10   9      130.36      134.46     20.90 o 
 -10  10   9      107.13      117.18     19.58 o 
  -8  10   9       11.89       19.02     12.78 o 
  -6  10   9      147.00      172.83     22.25 o 
  -4  10   9       32.65       44.59      7.62 o 
  -2  10   9        1.56        1.55      4.88 o 
   0  10   9       27.35       31.20      6.85 o 
   2  10   9        0.17        6.33      5.89 o 
   4  10   9       93.83       87.79     10.41 o 
   6  10   9       56.08       66.62     10.10 o 
   8  10   9       36.19       31.92      9.31 o 
  10  10   9        2.16       -2.92     10.49 o 
 -13  11   9        6.15       19.41     17.04 o 
 -11  11   9        0.92        1.78     10.87 o 
  -9  11   9       37.24       31.21     12.88 o 
  -7  11   9        9.09        5.63     10.69 o 
  -5  11   9       35.10       44.96      9.78 o 
  -3  11   9        2.26        5.02      7.25 o 
  -1  11   9       16.58       15.50      6.22 o 
   1  11   9        1.45        1.24      5.45 o 
   3  11   9        6.01       15.95      7.01 o 
   5  11   9        8.66        8.38      7.04 o 
   7  11   9        0.82       -4.41      7.34 o 
 -12  12   9       41.35       63.90     24.61 o 
 -10  12   9      131.85      115.01     31.24 o 
  -8  12   9       94.74      111.84     20.74 o 
  -6  12   9        7.75       14.49     12.43 o 
  -4  12   9       16.28       13.57      8.95 o 
  -2  12   9       11.83       12.75      8.46 o 
   0  12   9       17.62       30.78      8.66 o 
   2  12   9        6.82        6.78      7.32 o 
   4  12   9        0.46        7.03      7.60 o 
   6  12   9       11.85       -0.38     11.00 o 
  -5  13   9       62.26       62.48     26.98 o 
  -3  13   9       18.48       26.93     10.87 o 
  -1  13   9        1.67        4.17      9.71 o 
   1  13   9        1.80       11.05     12.02 o 
 -22   0  10      112.40      187.90     37.39 o 
 -20   0  10       51.06       30.29     21.77 o 
 -18   0  10       97.15      113.12     29.34 o 
 -16   0  10       78.83       85.19     23.66 o 
 -14   0  10        0.00        8.99     14.20 o 
 -12   0  10        5.43       -1.42     13.73 o 
 -10   0  10       16.78       -1.42     12.78 o 
  -8   0  10     3137.81     3273.13     51.81 o 
  -6   0  10     7295.52     6994.45     99.53 o 
  -4   0  10      185.02      206.33     11.80 o 
  -2   0  10     1019.62      870.44     22.88 o 
   0   0  10      348.73      348.23     15.06 o 
   2   0  10      143.99      187.92     12.28 o 
   4   0  10        9.97        1.26      4.90 o 
   6   0  10     1833.84     1578.03     56.00 o 
   8   0  10     1067.25     1077.55     29.42 o 
  10   0  10       16.00        9.42      7.99 o 
  12   0  10       82.48      153.84     18.06 o 
  14   0  10        4.16        8.03     13.53 o 
  16   0  10        2.14       18.29     17.88 o 
 -21   1  10       17.11       11.56     13.29 o 
 -19   1  10        0.05        6.84     10.11 o 
 -17   1  10       75.01       56.68     15.87 o 
 -15   1  10       26.92       30.52     12.13 o 
 -13   1  10     1054.30      910.21     39.14 o 
 -11   1  10     3486.20     3421.71     69.76 o 
  -9   1  10     5306.03     5287.25     42.83 o 
  -7   1  10     1532.49     1538.10     22.34 o 
  -5   1  10     1003.51     1002.12     25.20 o 
  -3   1  10     1069.72      967.24     16.95 o 
  -1   1  10       11.94       18.75      3.89 o 
   1   1  10      135.07      169.22      8.40 o 
   3   1  10        2.37       10.05      3.53 o 
   5   1  10      617.38      485.06     13.52 o 
   7   1  10      328.81      372.70     13.83 o 
   9   1  10        6.15        2.20      4.57 o 
  11   1  10        3.92       -1.28      5.74 o 
  13   1  10       17.04       25.24      9.16 o 
  15   1  10        0.48        6.37     10.61 o 
 -22   2  10        5.47       12.74     14.68 o 
 -20   2  10       14.07       -0.58     11.83 o 
 -18   2  10        0.00        4.01     10.18 o 
 -16   2  10       20.04       25.89     20.35 o 
 -14   2  10       19.85       28.20     11.92 o 
 -12   2  10     1633.25     1538.63     78.09 o 
 -10   2  10      389.75      372.22     16.50 o 
  -8   2  10     2459.66     2217.06     75.13 o 
  -6   2  10      124.45      161.22      8.49 o 
  -4   2  10      157.85      145.51      7.75 o 
  -2   2  10       10.14        6.55      3.08 o 
   0   2  10      277.45      252.28     10.11 o 
   2   2  10       51.24       61.56      5.88 o 
   4   2  10        8.36        3.79      3.85 o 
   6   2  10       80.05      113.05      9.21 o 
   8   2  10      226.93      216.66     14.29 o 
  10   2  10      429.46      414.86     17.09 o 
  12   2  10       17.38       22.81      7.59 o 
  14   2  10       45.20       58.00     10.30 o 
  16   2  10        2.00        1.65     17.55 o 
 -21   3  10        0.47       -4.57     13.49 o 
 -19   3  10        0.59       13.44     11.70 o 
 -17   3  10       43.02       15.63     15.38 o 
 -15   3  10       79.63       94.81     17.28 o 
 -13   3  10      126.69      119.99     18.40 o 
 -11   3  10     1760.49     1552.59     64.28 o 
  -9   3  10     2222.07     2267.77     43.66 o 
  -7   3  10        5.15        6.44      3.75 o 
  -5   3  10     1735.39     1552.50     65.52 o 
  -3   3  10      680.38      652.33     15.24 o 
  -1   3  10       16.54       20.23      4.05 o 
   1   3  10        1.35        0.17      2.99 o 
   3   3  10       50.49       46.59      6.34 o 
   5   3  10        2.57       -0.04      3.90 o 
   7   3  10       95.45      119.27      9.50 o 
   9   3  10      234.08      202.16     13.47 o 
  11   3  10      129.02      137.52     12.51 o 
  13   3  10        9.12        9.87      7.41 o 
  15   3  10       23.96       22.60      9.55 o 
 -22   4  10        3.55       21.30     15.69 o 
 -20   4  10        9.76       20.61     14.78 o 
 -18   4  10      138.06      114.33     20.34 o 
 -16   4  10       17.31       15.17     11.21 o 
 -14   4  10      434.42      363.24     34.08 o 
 -12   4  10       78.50       77.65     15.35 o 
 -10   4  10      250.10      255.89     12.77 o 
  -8   4  10       49.30       46.83      5.61 o 
  -6   4  10     4570.28     4647.06     59.50 o 
  -4   4  10     1668.39     1698.60     24.48 o 
  -2   4  10      918.84      807.39     19.17 o 
   0   4  10      220.87      189.49      9.84 o 
   2   4  10       38.35       30.48      5.37 o 
   4   4  10       67.20       70.52      6.98 o 
   6   4  10        0.01        1.54      4.83 o 
   8   4  10      543.94      594.82     22.26 o 
  10   4  10      255.28      265.42     15.54 o 
  12   4  10       48.39       45.41      9.25 o 
  14   4  10       13.17       25.52      9.41 o 
 -21   5  10        0.14       14.21     15.16 o 
 -19   5  10        0.39       -7.85     11.18 o 
 -17   5  10       17.12       26.70     12.62 o 
 -15   5  10      224.67      214.32     25.79 o 
 -13   5  10     1492.92     1337.24     90.87 o 
 -11   5  10      391.62      340.22     14.75 o 
  -9   5  10      270.13      224.21     24.86 o 
  -7   5  10     1040.05     1009.96     19.26 o 
  -5   5  10       50.28       52.68      6.75 o 
  -3   5  10        1.94       -1.41      3.22 o 
  -1   5  10      149.50      144.38     10.16 o 
   1   5  10      216.96      204.80     14.43 o 
   3   5  10        9.78        8.37      4.28 o 
   5   5  10      291.25      262.56     13.37 o 
   7   5  10        0.94        7.85      5.37 o 
   9   5  10       79.88      114.74     11.63 o 
  11   5  10        6.21       10.51      7.46 o 
  13   5  10      176.41      190.89     15.77 o 
 -20   6  10       61.86       72.07     19.90 o 
 -18   6  10       17.99       28.24     13.99 o 
 -16   6  10        1.68       -1.79     10.36 o 
 -14   6  10      486.14      534.85     32.13 o 
 -12   6  10      660.36      653.36     23.03 o 
 -10   6  10        0.09        6.31      5.14 o 
  -8   6  10      307.86      270.67     15.52 o 
  -6   6  10       25.12       41.66      6.53 o 
  -4   6  10       26.14       32.37      5.76 o 
  -2   6  10      172.62      154.69     10.66 o 
   0   6  10       54.59       59.02      7.61 o 
   2   6  10        0.01        0.71      4.12 o 
   4   6  10        0.67        3.73      4.27 o 
   6   6  10       40.19       33.04      7.16 o 
   8   6  10        0.20        0.24      6.01 o 
  10   6  10       52.50       45.87      9.28 o 
  12   6  10      850.32      837.56     33.28 o 
  14   6  10      294.99      312.37     33.46 o 
 -19   7  10        7.93       20.09     15.69 o 
 -17   7  10       64.68       83.77     19.00 o 
 -15   7  10       80.72      100.89     18.85 o 
 -13   7  10        1.45        8.05     14.67 o 
 -11   7  10       19.22       26.97      7.10 o 
  -9   7  10        0.45        1.36      5.49 o 
  -7   7  10       67.42       79.79     10.49 o 
  -5   7  10      184.81      175.56     11.27 o 
  -3   7  10      383.90      407.06     15.16 o 
  -1   7  10      112.57      111.39      9.85 o 
   1   7  10        4.36        3.58      4.87 o 
   3   7  10        0.69        0.17      4.34 o 
   5   7  10        5.20        7.36      5.28 o 
   7   7  10       12.82       12.16      6.52 o 
   9   7  10       50.70       49.07      9.33 o 
  11   7  10      148.62      145.24     14.55 o 
  13   7  10        3.29       -1.56     17.72 o 
 -18   8  10       31.63       49.70     26.03 o 
 -16   8  10       69.93       65.31     24.61 o 
 -14   8  10       34.47       42.60     19.41 o 
 -12   8  10       23.30       17.45     11.54 o 
 -10   8  10        0.57        2.90      8.19 o 
  -8   8  10      155.78      149.72     13.85 o 
  -6   8  10       76.40       94.57      9.39 o 
  -4   8  10        9.06       12.08      5.39 o 
  -2   8  10       53.39       78.23      8.86 o 
   0   8  10        3.61        8.73      5.29 o 
   2   8  10        5.22       12.24      5.52 o 
   4   8  10        4.17        6.22      5.51 o 
   6   8  10        1.80        6.81      5.57 o 
   8   8  10        4.50        8.56      6.84 o 
  10   8  10       42.41       47.69     10.56 o 
 -17   9  10        0.79       -8.99     18.46 o 
 -15   9  10       51.63       60.11     23.19 o 
 -13   9  10       71.25       75.70     21.54 o 
 -11   9  10       53.82       48.10     14.87 o 
  -9   9  10       79.12       82.79     16.90 o 
  -7   9  10       82.12       83.55     11.70 o 
  -5   9  10       32.46       42.21      7.46 o 
  -3   9  10       29.53       33.94      7.08 o 
  -1   9  10        0.00        3.34      4.94 o 
   1   9  10      130.03      139.00     11.94 o 
   3   9  10        0.40        4.29      5.63 o 
   5   9  10      154.46      156.65     13.46 o 
   7   9  10        8.83        3.51      7.19 o 
   9   9  10       68.69       76.45     11.48 o 
 -14  10  10        2.57        5.21     16.09 o 
 -12  10  10      148.19      180.66     23.70 o 
 -10  10  10       22.70       18.38     10.12 o 
  -8  10  10      102.68      113.19     19.75 o 
  -6  10  10       35.12       39.56     11.18 o 
  -4  10  10       92.82       96.87     10.26 o 
  -2  10  10        0.53       -0.65      5.19 o 
   0  10  10       25.33       40.26      8.28 o 
   2  10  10        0.17        4.62      5.93 o 
   4  10  10       10.44       15.11      7.15 o 
   6  10  10        4.74        7.44      7.61 o 
   8  10  10       10.60       12.88     11.64 o 
 -13  11  10       52.72       53.19     17.28 o 
 -11  11  10       79.70       74.54     18.37 o 
  -9  11  10       93.65      114.71     21.01 o 
  -7  11  10      246.26      274.18     28.28 o 
  -5  11  10       14.57       15.99     12.26 o 
  -3  11  10       10.84       19.79      7.11 o 
  -1  11  10       10.74        8.24      6.43 o 
   1  11  10        0.92        7.13      6.50 o 
   3  11  10        4.79        1.05      7.31 o 
   5  11  10       13.73       15.72      8.14 o 
 -10  12  10        0.83       -8.15     11.85 o 
  -8  12  10        1.01        2.33     20.12 o 
  -6  12  10        2.50        5.68     16.57 o 
  -4  12  10       18.41       33.79     16.48 o 
  -2  12  10       12.03        1.09      8.40 o 
   0  12  10        1.53        5.27      7.47 o 
   2  12  10       30.51       30.72     11.20 o 
 -21   1  11       18.28       21.35     14.78 o 
 -19   1  11       12.83       12.80     13.81 o 
 -17   1  11       16.74        5.40     11.92 o 
 -15   1  11       61.70       32.01     13.27 o 
 -13   1  11       12.53        9.01      9.55 o 
 -11   1  11     2225.50     2169.00     58.40 o 
  -9   1  11      918.99      932.41     19.70 o 
  -7   1  11        0.09        5.66      3.78 o 
  -5   1  11     1694.76     1576.69     23.07 o 
  -3   1  11       67.36       76.48      6.64 o 
  -1   1  11      347.69      306.74     11.50 o 
   1   1  11      227.82      175.08      9.25 o 
   3   1  11       47.77       69.12      6.84 o 
   5   1  11       16.04       26.47      5.84 o 
   7   1  11       42.62       51.84      7.31 o 
   9   1  11        2.11        4.01      5.37 o 
  11   1  11        0.01       -2.86      6.64 o 
  13   1  11        1.35        9.20      9.23 o 
 -20   2  11      117.47      137.52     24.37 o 
 -18   2  11       16.19       19.58     12.73 o 
 -16   2  11      161.85      134.04     21.23 o 
 -14   2  11       21.65       38.10     13.72 o 
 -12   2  11      634.70      609.04     33.47 o 
 -10   2  11       28.97       29.12      7.50 o 
  -8   2  11        2.63        5.69      3.94 o 
  -6   2  11       54.99       64.12      6.77 o 
  -4   2  11      204.08      197.40      9.88 o 
  -2   2  11       11.75       20.71      4.22 o 
   0   2  11        2.16       -0.54      3.19 o 
   2   2  11      782.42      785.55     18.62 o 
   4   2  11        6.60        6.11      4.37 o 
   6   2  11      579.06      481.95     15.89 o 
   8   2  11       62.55       71.88      8.69 o 
  10   2  11       29.70       51.51      8.96 o 
  12   2  11       20.00       23.44      8.65 o 
  14   2  11      210.79      256.50     19.87 o 
 -21   3  11       45.30       60.25     19.71 o 
 -19   3  11        3.79       -0.45     11.25 o 
 -17   3  11        5.17       -5.43      8.74 o 
 -15   3  11       73.94       72.43     22.48 o 
 -13   3  11      172.24      224.58     23.24 o 
 -11   3  11      382.73      409.65     27.61 o 
  -9   3  11      534.15      503.18     17.54 o 
  -7   3  11     2548.97     2567.90     39.92 o 
  -5   3  11     3407.29     3050.17     51.49 o 
  -3   3  11      171.36      146.69      9.07 o 
  -1   3  11       42.80       49.93      6.35 o 
   1   3  11        0.36        7.66      4.03 o 
   3   3  11       30.30       48.64      6.73 o 
   5   3  11        0.95        3.15      4.59 o 
   7   3  11       34.51       27.50      7.13 o 
   9   3  11       73.80       80.59     10.33 o 
  11   3  11        7.50       13.20      7.97 o 
  13   3  11      124.48      160.69     15.24 o 
 -20   4  11       14.44       30.49     16.59 o 
 -18   4  11        4.53       13.96     17.28 o 
 -16   4  11       16.32       17.51     11.36 o 
 -14   4  11      152.10      160.79     22.95 o 
 -12   4  11       94.03      123.46     18.55 o 
 -10   4  11       31.58       40.56      7.45 o 
  -8   4  11     1307.25      934.14    188.65 o 
  -6   4  11      770.85      782.85     19.32 o 
  -4   4  11       79.49      102.94      9.27 o 
  -2   4  11       97.44       72.90      8.02 o 
   0   4  11       74.75       62.00      7.16 o 
   2   4  11      127.10      146.01     10.12 o 
   4   4  11       24.02       31.44      5.42 o 
   6   4  11      111.48       96.79     10.50 o 
   8   4  11       36.42       33.78      8.19 o 
  10   4  11       19.82       21.54      7.88 o 
  12   4  11       49.42       46.79     10.51 o 
 -19   5  11        8.76       -7.36     12.52 o 
 -17   5  11        6.54        8.05     11.83 o 
 -15   5  11        9.29       18.32     11.85 o 
 -13   5  11        1.74        7.81      9.67 o 
 -11   5  11      138.49      154.16     11.89 o 
  -9   5  11       21.77       37.79      7.20 o 
  -7   5  11      401.37      389.39     14.45 o 
  -5   5  11       74.80       63.77      8.08 o 
  -3   5  11       52.55       46.57      7.00 o 
  -1   5  11       47.74       43.31      6.85 o 
   1   5  11        3.83        1.58      4.32 o 
   3   5  11       12.28       14.37      5.41 o 
   5   5  11       42.77       49.22      8.16 o 
   7   5  11        9.10       14.39      7.04 o 
   9   5  11      147.06      158.79     13.66 o 
  11   5  11       22.69       24.20      9.26 o 
  13   5  11        9.53       16.03      9.52 o 
 -18   6  11        0.55       -9.79     12.80 o 
 -16   6  11       45.48       54.71     15.90 o 
 -14   6  11        3.96       -2.57      9.09 o 
 -12   6  11      105.66      108.00     17.57 o 
 -10   6  11      163.62      149.38     13.64 o 
  -8   6  11      123.31      125.79     12.81 o 
  -6   6  11        6.07       10.52      6.00 o 
  -4   6  11      412.19      412.99     15.77 o 
  -2   6  11      288.27      282.13     13.40 o 
   0   6  11      144.27      150.70     11.40 o 
   2   6  11      144.20      154.55     11.92 o 
   4   6  11        8.88       14.53      5.73 o 
   6   6  11       96.95       95.90     10.86 o 
   8   6  11        5.85        9.01      7.26 o 
  10   6  11        0.00       -0.58      7.69 o 
  12   6  11        8.54        8.81      9.97 o 
 -17   7  11        8.31        2.17     13.74 o 
 -15   7  11        3.96        4.73     14.67 o 
 -13   7  11       28.11       31.24     18.46 o 
 -11   7  11       75.25       76.71     10.86 o 
  -9   7  11        0.22        3.48      6.05 o 
  -7   7  11      253.87      250.29     16.35 o 
  -5   7  11     4127.92     3912.06     66.71 o 
  -3   7  11     1081.29      966.87     23.85 o 
  -1   7  11      155.64      163.25     12.24 o 
   1   7  11       68.76       68.54      8.73 o 
   3   7  11       33.01       42.17      7.67 o 
   5   7  11        3.40        8.97      6.06 o 
   7   7  11        8.68        4.56      6.37 o 
   9   7  11        5.75        4.48      8.04 o 
  11   7  11        8.53       19.20     17.16 o 
 -16   8  11        2.90       -6.15     17.51 o 
 -14   8  11       14.36       12.78     16.57 o 
 -12   8  11        2.82        6.64      9.43 o 
 -10   8  11       15.60       12.60      8.78 o 
  -8   8  11       62.43       70.26     11.08 o 
  -6   8  11      446.69      455.02     21.73 o 
  -4   8  11        2.80        2.65      5.18 o 
  -2   8  11       67.86       72.92      8.94 o 
   0   8  11        0.55        7.26      5.59 o 
   2   8  11       37.33       30.85      7.48 o 
   4   8  11        1.23        0.51      5.59 o 
   6   8  11        8.79        3.88      6.58 o 
   8   8  11        0.19        3.49      7.34 o 
  10   8  11       10.21       14.77     14.96 o 
 -15   9  11        2.19        6.63     18.93 o 
 -13   9  11       91.81       61.53     24.14 o 
 -11   9  11      143.36      147.83     22.24 o 
  -9   9  11       38.47       40.96     11.42 o 
  -7   9  11        8.28       22.89      8.52 o 
  -5   9  11        0.13       -0.28      5.59 o 
  -3   9  11        0.38        5.28      5.72 o 
  -1   9  11       58.50       61.72      9.32 o 
   1   9  11       51.75       64.78      9.33 o 
   3   9  11       16.40       13.70      6.92 o 
   5   9  11        0.14        5.85      7.37 o 
   7   9  11        0.86        3.52      7.29 o 
 -14  10  11       11.02       27.92     21.77 o 
 -12  10  11        2.21        6.71     11.88 o 
 -10  10  11       20.43       33.36     13.53 o 
  -8  10  11       68.93       73.57     16.72 o 
  -6  10  11       75.61       62.80     14.14 o 
  -4  10  11       56.54       53.97      9.28 o 
  -2  10  11      739.77      771.30     23.94 o 
   0  10  11      339.45      335.81     17.32 o 
   2  10  11        1.30       -2.74      6.92 o 
   4  10  11        8.33        9.20      7.62 o 
   6  10  11        7.88       12.72     14.56 o 
 -11  11  11       12.67       12.51     19.64 o 
  -9  11  11        1.27        6.45     12.33 o 
  -7  11  11       50.83       35.36     15.77 o 
  -5  11  11      166.12      177.22     21.57 o 
  -3  11  11       89.50       98.47     11.59 o 
  -1  11  11        4.80        5.54      7.30 o 
   1  11  11        0.30       -7.56      6.75 o 
   3  11  11        0.01       17.61     12.05 o 
 -20   0  12       25.03       28.40     24.61 o 
 -18   0  12        4.50       -5.21     16.57 o 
 -16   0  12       98.49       92.77     29.34 o 
 -14   0  12      259.74      272.62     38.34 o 
 -12   0  12        2.98       11.83     16.57 o 
 -10   0  12       49.94       27.92     17.51 o 
  -8   0  12       88.03      112.58     13.03 o 
  -6   0  12      549.72      522.79     20.23 o 
  -4   0  12     2250.63     2057.13     38.86 o 
  -2   0  12      809.78      617.28     25.65 o 
   0   0  12      259.21      259.88     15.15 o 
   2   0  12        0.05        0.35      5.30 o 
   4   0  12      200.72      141.90     13.56 o 
   6   0  12      178.92      163.09     18.08 o 
   8   0  12        3.54        0.00      8.54 o 
  10   0  12      173.51      196.62     21.03 o 
  12   0  12        2.43       -5.50     13.65 o 
 -19   1  12        6.41       -5.21     13.95 o 
 -17   1  12       18.42        7.73     12.86 o 
 -15   1  12       11.64        4.92     12.17 o 
 -13   1  12       36.28       35.14     13.53 o 
 -11   1  12       28.79       36.71     13.55 o 
  -9   1  12      356.15      329.31     16.46 o 
  -7   1  12       10.80        7.17      4.03 o 
  -5   1  12      143.90      147.52      9.13 o 
  -3   1  12       85.37       70.88      6.93 o 
  -1   1  12      215.44      180.83      9.91 o 
   1   1  12      621.17      487.35     14.35 o 
   3   1  12      511.92      514.85     16.16 o 
   5   1  12       31.69       53.17      7.72 o 
   7   1  12      103.73       83.82      9.41 o 
   9   1  12       21.54       25.96      8.32 o 
  11   1  12       39.24       51.41     11.62 o 
 -20   2  12        0.35       10.15     14.20 o 
 -18   2  12       38.35       36.16     16.72 o 
 -16   2  12        0.04       -7.13     10.80 o 
 -14   2  12       29.47       16.93     12.18 o 
 -12   2  12        3.59       19.29     11.32 o 
 -10   2  12      531.38      513.27     31.28 o 
  -8   2  12       41.86       38.28      5.95 o 
  -6   2  12        7.04        7.87      4.44 o 
  -4   2  12      401.00      354.58     12.24 o 
  -2   2  12      134.65      119.78      8.58 o 
   0   2  12      203.37      162.57     10.63 o 
   2   2  12      170.87      152.90     10.64 o 
   4   2  12      102.04      122.80     10.04 o 
   6   2  12       11.26       10.39      5.40 o 
   8   2  12        0.00       -0.22      6.27 o 
  10   2  12       10.95       14.43      8.00 o 
  12   2  12        9.91       10.07      9.73 o 
 -19   3  12       25.93       59.11     18.30 o 
 -17   3  12       51.44       80.88     21.54 o 
 -15   3  12        9.98       18.70     13.39 o 
 -13   3  12       17.42       45.70     14.76 o 
 -11   3  12        2.29       13.49     11.71 o 
  -9   3  12       74.36       79.62      9.64 o 
  -7   3  12       25.48       32.54      5.78 o 
  -5   3  12      400.95      374.31     13.44 o 
  -3   3  12       49.98       54.99      7.59 o 
  -1   3  12      224.20      176.34     14.89 o 
   1   3  12      594.04      489.11     15.85 o 
   3   3  12      154.35      167.20     11.24 o 
   5   3  12       20.11       27.98      6.13 o 
   7   3  12        7.04        8.84      6.59 o 
   9   3  12       31.39       34.00      8.91 o 
  11   3  12       12.55       29.19      9.54 o 
 -20   4  12        2.54       10.89     22.24 o 
 -18   4  12       25.31       46.96     17.23 o 
 -16   4  12       13.76        6.77     11.60 o 
 -14   4  12       33.34       33.78     14.91 o 
 -12   4  12       66.02       92.37     23.43 o 
 -10   4  12       15.93       12.64      6.51 o 
  -8   4  12      464.39      347.90     56.83 o 
  -6   4  12       14.85       22.33      5.71 o 
  -4   4  12     2259.52     2007.25     38.49 o 
  -2   4  12      442.21      365.60     15.02 o 
   0   4  12        1.15        3.92      3.82 o 
   2   4  12       20.72       16.39      5.14 o 
   4   4  12      129.36      104.31      9.78 o 
   6   4  12      169.23      179.12     13.74 o 
   8   4  12        0.04        1.20      6.80 o 
  10   4  12       36.54       39.53     10.37 o 
 -19   5  12       13.32       42.08     18.46 o 
 -17   5  12       88.75       78.06     20.38 o 
 -15   5  12        6.02       13.54     12.18 o 
 -13   5  12        0.89        1.42      8.98 o 
 -11   5  12       54.80       54.40      9.43 o 
  -9   5  12      248.59      229.74     16.44 o 
  -7   5  12      312.51      301.48     17.10 o 
  -5   5  12      113.61      102.03     10.01 o 
  -3   5  12      441.87      385.67     15.66 o 
  -1   5  12       36.93       41.91      7.21 o 
   1   5  12        3.83       13.46      5.50 o 
   3   5  12      106.26      102.53     10.82 o 
   5   5  12       13.82        9.50      6.37 o 
   7   5  12        0.74       13.22      7.32 o 
   9   5  12       50.95       64.18     11.37 o 
  11   5  12       40.96       61.71     14.25 o 
 -18   6  12        8.34       16.62     15.56 o 
 -16   6  12       11.80       23.88     14.78 o 
 -14   6  12       15.10        8.99     14.67 o 
 -12   6  12        5.04        0.77      8.49 o 
 -10   6  12        7.08        8.62      6.76 o 
  -8   6  12      232.35      210.14     16.26 o 
  -6   6  12      783.06      747.95     21.14 o 
  -4   6  12      204.94      212.42     13.19 o 
  -2   6  12       61.71       48.78      7.86 o 
   0   6  12        9.74        8.75      5.06 o 
   2   6  12       23.87       21.01      6.54 o 
   4   6  12        9.17       20.20      6.64 o 
   6   6  12        5.74       10.09      6.47 o 
   8   6  12        7.70        5.43      7.95 o 
  10   6  12      107.29       98.70     18.82 o 
 -17   7  12        2.74       13.73     17.51 o 
 -15   7  12        5.73        6.15     16.57 o 
 -13   7  12        0.35        1.89     13.73 o 
 -11   7  12        0.48       -0.87      6.09 o 
  -9   7  12        1.50       -3.31      5.91 o 
  -7   7  12       13.81       14.20      7.12 o 
  -5   7  12      619.67      569.51     19.35 o 
  -3   7  12      332.09      337.12     15.51 o 
  -1   7  12      146.90      171.27     12.98 o 
   1   7  12      135.83      137.02     12.16 o 
   3   7  12       13.38       18.45      6.79 o 
   5   7  12       29.20       42.94      9.02 o 
   7   7  12        1.85        8.82      7.86 o 
   9   7  12        6.94       11.69     15.22 o 
 -16   8  12        3.54       15.15     20.35 o 
 -14   8  12        2.22       15.15     18.93 o 
 -12   8  12       15.77       23.19     18.46 o 
 -10   8  12       20.39       30.10     10.78 o 
  -8   8  12       13.39       28.38      8.50 o 
  -6   8  12        1.98        4.79      7.83 o 
  -4   8  12      103.16      116.06     11.45 o 
  -2   8  12       37.13       46.74      8.47 o 
   0   8  12        1.21        3.76      5.63 o 
   2   8  12        4.98        6.34      6.24 o 
   4   8  12        0.63        1.44      7.01 o 
   6   8  12       53.94       67.48     10.87 o 
 -13   9  12        0.44        0.00     17.99 o 
 -11   9  12       40.14       41.58     15.97 o 
  -9   9  12        2.77        2.98      8.48 o 
  -7   9  12       15.99       18.44      8.11 o 
  -5   9  12      133.60      149.40     16.25 o 
  -3   9  12      230.96      243.36     15.68 o 
  -1   9  12       67.72       72.60     10.36 o 
   1   9  12       32.02       46.06      9.33 o 
   3   9  12       19.80       17.84      7.95 o 
   5   9  12       10.94       24.90     10.04 o 
 -10  10  12       38.59       56.08     17.23 o 
  -8  10  12       16.05       24.14     11.74 o 
  -6  10  12      128.83      115.29     23.09 o 
  -4  10  12      276.76      289.10     17.21 o 
  -2  10  12       32.57       36.79      8.96 o 
   0  10  12      148.05      137.75     14.02 o 
   2  10  12       12.08       15.76     11.82 o 
  -5  11  12        5.39       -5.21     20.83 o 
  -3  11  12      131.40      171.53     20.88 o 
 -19   1  13       21.39       19.45     17.06 o 
 -17   1  13      179.73      235.06     29.28 o 
 -15   1  13       47.93       57.49     18.57 o 
 -13   1  13       58.81       74.83     18.07 o 
 -11   1  13        4.97        8.70     11.99 o 
  -9   1  13        2.14        0.79      6.12 o 
  -7   1  13      282.64      284.38     12.43 o 
  -5   1  13        0.37        1.14      3.81 o 
  -3   1  13      209.89      215.28     11.14 o 
  -1   1  13      109.75      100.05      8.49 o 
   1   1  13       36.05       21.62      5.66 o 
   3   1  13       80.75       88.31      9.14 o 
   5   1  13        0.11        6.01      5.28 o 
   7   1  13       25.11       36.71      8.74 o 
   9   1  13        6.56        7.48      9.32 o 
 -18   2  13        1.24       -1.37     15.77 o 
 -16   2  13      229.88      248.78     29.45 o 
 -14   2  13      109.96      141.98     23.09 o 
 -12   2  13       12.86       26.03     13.72 o 
 -10   2  13       20.91       18.23     12.26 o 
  -8   2  13       65.41       50.48      8.50 o 
  -6   2  13        4.44       11.47      5.02 o 
  -4   2  13        2.48        6.98      4.32 o 
  -2   2  13      240.65      195.85     11.73 o 
   0   2  13      159.64      164.58     11.26 o 
   2   2  13       57.08       37.87      6.62 o 
   4   2  13        5.72        5.19      4.98 o 
   6   2  13       23.51       33.09      7.74 o 
   8   2  13        0.57        0.08      7.09 o 
  10   2  13       36.15       50.69     12.00 o 
 -19   3  13        0.54        8.52     22.72 o 
 -17   3  13       21.36       45.70     28.87 o 
 -15   3  13       18.82       12.01     14.71 o 
 -13   3  13        3.70        1.18     12.38 o 
 -11   3  13        9.16       26.00     13.37 o 
  -9   3  13       47.80       36.07      8.04 o 
  -7   3  13       46.53       43.82      6.69 o 
  -5   3  13        5.55       -0.53      4.25 o 
  -3   3  13        6.92       18.93      5.43 o 
  -1   3  13        0.22        2.79      4.39 o 
   1   3  13       60.91       85.10      8.84 o 
   3   3  13        1.05        2.44      4.85 o 
   5   3  13       69.51       47.96      7.97 o 
   7   3  13       22.99       13.37      7.85 o 
   9   3  13       21.79       19.63      8.44 o 
 -18   4  13        0.56        2.10     14.78 o 
 -16   4  13       17.60       24.69     15.43 o 
 -14   4  13       35.36       45.91     23.66 o 
 -12   4  13        4.67        7.34     12.72 o 
 -10   4  13       23.11       24.78      8.49 o 
  -8   4  13        0.62        6.27      6.37 o 
  -6   4  13        0.18        2.31      4.73 o 
  -4   4  13      138.05      150.94     11.75 o 
  -2   4  13       84.45       87.63      9.66 o 
   0   4  13        9.94       13.76      5.20 o 
   2   4  13      244.33      234.80     13.50 o 
   4   4  13       61.70       53.12      8.87 o 
   6   4  13       76.35       95.39     11.74 o 
   8   4  13        1.51        5.16      7.93 o 
 -17   5  13       16.61        9.53     15.46 o 
 -15   5  13        6.76       15.05     14.29 o 
 -13   5  13       39.77       46.38     19.41 o 
 -11   5  13        3.60        6.36     10.01 o 
  -9   5  13       23.03       32.14      8.80 o 
  -7   5  13       13.95       18.79      7.36 o 
  -5   5  13       35.72       57.00      9.19 o 
  -3   5  13       47.98       56.02      8.24 o 
  -1   5  13       44.28       42.81      7.82 o 
   1   5  13        0.98        5.80      5.53 o 
   3   5  13       37.32       36.59      8.15 o 
   5   5  13       41.32       40.47      9.24 o 
   7   5  13       20.01       22.89      8.79 o 
 -16   6  13        0.02        0.95     17.99 o 
 -14   6  13        0.92       -8.99     16.09 o 
 -12   6  13       41.74       47.41     20.12 o 
 -10   6  13       38.12       53.52     10.74 o 
  -8   6  13        7.22       14.02      7.50 o 
  -6   6  13       27.47       44.05     10.05 o 
  -4   6  13      124.62      121.37     11.63 o 
  -2   6  13        5.36        4.49      5.61 o 
   0   6  13       45.96       54.18      8.73 o 
   2   6  13       63.99       57.08      9.10 o 
   4   6  13        5.21       13.31      7.75 o 
   6   6  13       63.59       85.79     12.02 o 
 -15   7  13       51.81       33.13     24.14 o 
 -13   7  13        4.20        8.52     16.57 o 
 -11   7  13       13.01       22.56      9.40 o 
  -9   7  13        1.86       -0.96      6.65 o 
  -7   7  13      230.92      230.84     18.10 o 
  -5   7  13       18.75       18.51      6.95 o 
  -3   7  13      100.79      102.60     11.32 o 
  -1   7  13        1.15       14.31      6.30 o 
   1   7  13        0.01        1.71      5.97 o 
   3   7  13        0.01        2.28      6.93 o 
   5   7  13       50.53       41.25      9.47 o 
 -12   8  13        1.34       20.35     19.88 o 
 -10   8  13       43.78       47.28     10.59 o 
  -8   8  13        0.18        3.69      7.15 o 
  -6   8  13       24.82       35.75      9.78 o 
  -4   8  13       98.56      131.84     12.83 o 
  -2   8  13      171.36      175.49     14.25 o 
   0   8  13        7.46       13.75      7.41 o 
   2   8  13        6.54        5.42      7.42 o 
   4   8  13        2.18       11.71     14.87 o 
 -11   9  13        0.02       -3.49     13.25 o 
  -9   9  13        3.74        8.53     10.99 o 
  -7   9  13        2.53       -0.18      7.87 o 
  -5   9  13       31.84       23.82     10.42 o 
  -3   9  13        1.33        5.75      7.00 o 
  -1   9  13       27.42       18.63      7.98 o 
   1   9  13        2.92        4.49     10.52 o 
 -18   0  14       67.74      110.28     34.55 o 
 -16   0  14      125.96      168.49     39.76 o 
 -14   0  14       99.86      140.10     35.02 o 
 -12   0  14        5.25       16.57     20.35 o 
 -10   0  14        4.10        0.00     17.51 o 
  -8   0  14       58.27       82.67     13.15 o 
  -6   0  14       34.66       34.37      9.44 o 
  -4   0  14       45.25       34.42      8.82 o 
  -2   0  14      280.56      219.64     17.01 o 
   0   0  14       45.70       69.25     11.35 o 
   2   0  14       44.05       52.95     12.38 o 
   4   0  14        5.48        0.97      7.20 o 
   6   0  14        2.84       17.04     11.97 o 
   8   0  14       95.14      162.96     21.53 o 
 -17   1  14       14.51       12.54     16.73 o 
 -15   1  14       10.15        4.62     14.87 o 
 -13   1  14       74.34      109.77     21.90 o 
 -11   1  14       83.86      115.64     21.42 o 
  -9   1  14        0.39       -5.17     11.21 o 
  -7   1  14        1.40        5.60      4.98 o 
  -5   1  14       30.27       39.32      6.49 o 
  -3   1  14        1.74        1.31      4.45 o 
  -1   1  14        3.82       11.21      5.21 o 
   1   1  14        0.01        0.91      4.69 o 
   3   1  14       55.67       48.12      7.85 o 
   5   1  14        2.37       -1.07      6.91 o 
   7   1  14        1.66       -0.74      7.25 o 
 -18   2  14        0.57       16.09     24.61 o 
 -16   2  14      115.31      153.89     26.77 o 
 -14   2  14        4.71        9.22     15.05 o 
 -12   2  14       12.50       15.83     15.22 o 
 -10   2  14       24.57       34.74     15.05 o 
  -8   2  14        0.01        0.58      6.21 o 
  -6   2  14        3.73        8.42      5.13 o 
  -4   2  14       89.42       91.66      9.42 o 
  -2   2  14        0.50       -0.49      4.68 o 
   0   2  14      173.21      151.25     11.68 o 
   2   2  14       21.58       24.17      6.35 o 
   4   2  14       10.60       19.59      6.94 o 
   6   2  14       14.42       18.07      7.44 o 
   8   2  14        0.11       -0.95     17.04 o 
 -17   3  14        3.32        9.47     24.61 o 
 -15   3  14       29.60       43.04     18.91 o 
 -13   3  14       75.51       97.88     26.03 o 
 -11   3  14        1.34       -8.76     12.21 o 
  -9   3  14        4.48       10.27      7.14 o 
  -7   3  14        6.58       13.88      7.63 o 
  -5   3  14        2.30        2.68      5.08 o 
  -3   3  14        3.40        2.37      5.23 o 
  -1   3  14       20.91       23.39      6.39 o 
   1   3  14       45.75       41.09      7.55 o 
   3   3  14       44.51       60.32      8.58 o 
   5   3  14       47.16       82.94     11.51 o 
   7   3  14        1.28        4.04      7.74 o 
 -16   4  14        3.58        2.72     15.83 o 
 -14   4  14      246.04      288.62     36.92 o 
 -12   4  14      106.60       94.66     30.76 o 
 -10   4  14        3.50       12.01     10.59 o 
  -8   4  14        0.00       -0.69      6.77 o 
  -6   4  14       40.01       26.11      6.80 o 
  -4   4  14        7.40        7.11      6.54 o 
  -2   4  14       26.61       32.25      7.33 o 
   0   4  14       59.50       90.70     10.18 o 
   2   4  14       24.25       23.83      6.90 o 
   4   4  14       83.14       78.47     11.39 o 
   6   4  14       30.05       66.22     11.02 o 
 -15   5  14       40.73       58.22     26.98 o 
 -13   5  14        0.46        3.79     17.04 o 
 -11   5  14       43.21       65.31     17.85 o 
  -9   5  14       13.16       16.96      8.41 o 
  -7   5  14       21.50       29.78      9.19 o 
  -5   5  14       10.94       14.48      6.57 o 
  -3   5  14        9.42       15.21      6.52 o 
  -1   5  14       44.45       35.89      7.99 o 
   1   5  14        0.15        7.32      6.25 o 
   3   5  14       16.91       23.63      8.22 o 
   5   5  14        5.04        4.60      7.91 o 
 -12   6  14        8.26       14.80     12.25 o 
 -10   6  14        8.52        8.50      7.78 o 
  -8   6  14        0.00       -0.56      7.14 o 
  -6   6  14        0.00       -1.64      7.58 o 
  -4   6  14       10.02       11.45      6.39 o 
  -2   6  14        0.14       -0.24      6.47 o 
   0   6  14        0.61       -0.89      6.29 o 
   2   6  14        1.11        1.76      6.92 o 
   4   6  14       15.43        3.78     11.89 o 
 -11   7  14       59.60       71.04     19.64 o 
  -9   7  14       63.91       65.53     12.30 o 
  -7   7  14       60.17       64.15     12.18 o 
  -5   7  14        7.57        1.20      9.15 o 
  -3   7  14       98.46      102.72     11.88 o 
  -1   7  14       40.78       53.09      9.97 o 
   1   7  14       78.14       95.51     12.47 o 
 -10   8  14        5.88       11.68     10.96 o 
  -8   8  14       27.30       29.25     10.62 o 
  -6   8  14       34.45       35.72     11.10 o 
  -4   8  14       35.00       49.84     10.16 o 
  -2   8  14       12.92       18.34      9.57 o 
   0   8  14        0.32       -1.23     13.55 o 
 -15   1  15       16.91        3.14     16.56 o 
 -13   1  15        7.73        9.13     16.17 o 
 -11   1  15        0.37      -12.09     13.86 o 
  -9   1  15       45.17       60.96     19.40 o 
  -7   1  15       12.50       20.74      6.47 o 
  -5   1  15       48.12       60.93      8.22 o 
  -3   1  15       35.71       33.82      7.05 o 
  -1   1  15       38.91       45.58      8.12 o 
   1   1  15       28.66       20.50      7.04 o 
   3   1  15        0.72       -0.21      6.85 o 
   5   1  15       16.71       12.96     13.67 o 
 -14   2  15        9.72       10.86     17.50 o 
 -12   2  15      120.79      158.58     26.60 o 
 -10   2  15      199.67      239.10     28.64 o 
  -8   2  15        3.34        5.53      7.46 o 
  -6   2  15       28.63       40.60      8.32 o 
  -4   2  15        6.76       11.85      6.73 o 
  -2   2  15       32.06       46.28      8.17 o 
   0   2  15        2.21       11.70      6.47 o 
   2   2  15        8.99       11.44      6.92 o 
   4   2  15        0.16       -0.22      6.48 o 
 -15   3  15       11.56       25.08     26.50 o 
 -13   3  15        2.02       -3.79     15.39 o 
 -11   3  15      129.31      127.32     35.97 o 
  -9   3  15       54.82       76.61     18.99 o 
  -7   3  15       22.03       25.04      9.45 o 
  -5   3  15       58.67       51.86      8.99 o 
  -3   3  15        6.02       17.03      6.42 o 
  -1   3  15        6.71        4.74      6.13 o 
   1   3  15        0.15        0.48      6.00 o 
   3   3  15        0.00        3.40      6.62 o 
 -12   4  15       13.06       26.03     23.66 o 
 -10   4  15        0.06      -11.27     11.29 o 
  -8   4  15        0.35        0.84      8.13 o 
  -6   4  15        2.17        5.21      7.92 o 
  -4   4  15        1.67        7.48      6.64 o 
  -2   4  15        0.14        3.86      6.46 o 
   0   4  15       18.94       12.82      7.55 o 
   2   4  15       23.55       43.85      9.97 o 
 -11   5  15       36.83       47.07     18.18 o 
  -9   5  15       29.80       21.68     10.14 o 
  -7   5  15       22.66       33.36     10.57 o 
  -5   5  15        0.00        4.04      6.45 o 
  -3   5  15       53.68       60.52     10.26 o 
  -1   5  15        1.46       -2.68      6.26 o 
   1   5  15       22.35       13.90      8.95 o 
 -10   6  15       14.04        9.94     16.57 o 
  -8   6  15       12.74       11.00     10.43 o 
  -6   6  15        7.60       24.20     10.52 o 
  -4   6  15        1.04        1.55      7.40 o 
  -2   6  15       18.85       25.59      9.02 o 
   0   6  15        0.32       -6.00     12.66 o 
  -5   7  15       15.79       20.30     12.66 o 
 -12   0  16       16.83        6.15     25.56 o 
 -10   0  16      272.53      250.85     45.44 o 
  -8   0  16       85.88       73.83     31.71 o 
  -6   0  16       22.99       37.27     10.76 o 
  -4   0  16      101.15      100.05     17.05 o 
  -2   0  16       57.28      111.52     18.47 o 
   0   0  16        2.22        7.82     10.59 o 
 -11   1  16        0.48        3.83     16.57 o 
  -9   1  16        8.37        8.95     17.17 o 
  -7   1  16       80.42      101.68     14.90 o 
  -5   1  16       21.89       30.67      8.15 o 
  -3   1  16       41.31       44.10      8.70 o 
  -1   1  16       33.18       55.39     10.13 o 
   1   1  16        2.89       -2.02     10.91 o 
 -12   2  16       10.03       12.31     27.45 o 
 -10   2  16       21.01       18.46     26.03 o 
  -8   2  16       25.40       33.78     19.41 o 
  -6   2  16       35.12       36.71     11.80 o 
  -4   2  16       30.08       33.65      9.01 o 
  -2   2  16        9.17       11.26      7.58 o 
   0   2  16        8.67        0.94      7.79 o 
  -9   3  16       24.20       10.73     24.61 o 
  -7   3  16      111.36      124.94     16.58 o 
  -5   3  16       40.00       36.04      9.17 o 
  -3   3  16       23.32       28.61      8.95 o 
  -1   3  16      103.05      135.64     15.55 o 
  -8   4  16       60.19       62.21     19.89 o 
  -6   4  16        4.10       12.04     12.04 o 
  -4   4  16       76.28      105.10     14.30 o 
                                                 
